# Supplementary material for: Perceived clinical competence and its related factors among registered nurses employed at selected outpatient clinics in Egypt
Source: PLoS One. 2024 Dec 2;19(12):e0314206. doi: 10.1371/journal.pone.0314206 (PMC11611318; doi:10.1371/journal.pone.0314206)
Supplement: S1 Raw data — (XLSX) [file pone.0314206.s002.xlsx]

## Sheet: ردود النموذج 1
العمر	الجنس	مكان العمل.	مستوى التعليم	1. هل تقوم/ين باتباع احتياطات الصحة والسلامة	2. اتخاذ التدابير المناسبة لمنع أو تقليل مخاطر إيذاء النفس	3. اتخاذ التدابير المناسبة لمنع أو تقليل مخاطر إصابة المرضى	4. تطبيق التدابير والموارد المناسبة لمنع المشاكل التي تصيب المرضى	5. هل تلتزم/ين بتعليمات الحفاظ علي سرية معلومات المرضى وأسرهم	6. تطبيق تقبل تنوع الثقافات.	7. الالتزام بالمعايير الأخلاقية والقانونية لممارسة التمريض	8. الحفاظ على المظهر المناسب والزي والسلوك	9. فهم حقوق المريض	10. التعرف على وتعظيم فرص التعلم	11. تطبيق التدابير والموارد المناسبة لحل المشاكل	12. تطبيق أو قبول النقد البناء	13. تطبيق التفكير النقدي على رعاية المريض	14. التواصل الشفهي بالمصطلحات الدقيقة والمناسبة في الوقت المناسب مع المرضى وأسرهم	15. التواصل الشفهي بالمصطلحات الدقيقة والمناسبة في الوقت المناسب مع المتخصصين في الرعاية الصحية	16. فهم ودعم أهداف مجموعة العمل.	17. أخذ التاريخ الصحي للمريض الجديد.	18. إجراء وتوثيق التقييم الصحي للمريض	19. الإجابة على أسئلة المرضى أو أسرهم	20. تثقيف المرضى أو الأسر بالمعارف المتعلقة برعاية الأمراض	21. عمل الرسوم البيانية والتوثيق	22. تطوير خطة رعاية المرضى	23. أداء تقرير المناوبة	24. غسل اليدين والعناية الروتينية اليومية.	25. توفير تدابير الراحة	26. تقييم حالة التغذية وتوازن السوائل.	27. تقييم حالة الإخراج.	28. مساعدة المريض في الأنشطة والتنقل ، وتغيير الوضعية.	29. تقديم الدعم العاطفي والنفسي	30. عمل وخز للوريد ب استخدام الكانولا.	31. إعطاء الحقن في الوريد	32. تغيير زجاجة أو كيس السوائل الوريدية	33 - إعطاء الأدوية عن طريق الوريد (أو في أكياس وريدية)	34. إعطاء الأدوية عن طريق العضل	35. إجراء الحقن تحت الجلد (أو داخل الجلد)	36. إعطاء الأدوية عن طريق الفم	37. نقل الدم	38. إجراء إدخال القسطرة البولية والعناية بها	39. إجراء تقنيات وتدابير التعقيم	40. إجراء الصرف الوضعي والعلاج بالأكسجين	41. أداء الرعاية قبل الجراحة / بعد العملية	42. أداء شفط مجرى الهواء العلوي	43. إجراء رعاية الانبوبة الحنجرية	44. إجراء التغذية والعناية بالأنبوب الأنفي المعدي	45. ​​إجراء رعاية أنبوب الصدر	46. إجراء العناية بضماد الجروح
35	ذكر	مستشفى حكومي	دبلوم	2	2	2	2	2	2	2	2	2	1	2	1	2	2	2	2	2	2	2	2	1	2	3	2	2	1	1	1	2	2	2	2	2	2	2	2	0	1	4	2	1	1	1	1	1	3
41	انثى	مستشفى حكومي	بكالوريوس	2	2	2	2	2	2	2	2	2	1	2	1	0	2	2	2	2	2	2	2	1	2	3	2	2	1	1	1	2	2	2	2	2	2	2	2	0	1	4	2	2	1	1	1	1	3
27	انثى	مستشفى حكومي	بكالوريوس	2	2	2	1	2	1	1	4	3	1	1	1	0	2	2	1	2	2	1	3	1	1	1	4	2	1	1	1	1	2	2	2	2	2	0	2	1	1	0	0	0	0	0	0	0	3
30	انثى	مركز رعاية اولية	دبلوم	2	2	2	3	4	2	2	4	1	1	2	0	0	1	4	2	3	3	3	0	0	0	1	4	1	1	1	1	1	3	3	4	4	4	0	2	0	0	2	1	3	1	1	0	1	2
31	ذكر	مستشفى حكومي	بكالوريوس	2	2	2	1	2	0	1	4	3	2	1	1	0	2	2	1	2	2	1	3	1	1	1	4	2	1	1	1	1	2	2	2	2	4	0	2	1	0	1	0	1	0	0	0	1	2
28	ذكر	مستشفى حكومي	بكالوريوس	2	2	2	1	2	1	1	4	3	1	1	1	0	2	2	1	2	3	1	3	1	1	1	4	2	1	1	2	1	2	3	2	2	2	0	2	1	1	0	0	0	0	0	0	0	2
26	انثى	مستشفى خاص	دبلوم	2	2	2	3	4	2	2	4	1	2	2	0	0	3	4	2	3	2	3	0	0	0	3	4	1	1	1	2	1	3	3	4	4	4	0	2	0	0	2	1	3	1	1	0	1	3
29	ذكر	مستشفى حكومي	بكالوريوس	2	2	2	2	2	1	3	4	4	1	2	1	0	2	2	2	2	2	2	2	2	2	2	4	2	2	2	2	2	2	2	2	2	2	2	2	2	0	3	2	2	2	2	2	2	2
30	انثى	مستشفى خاص	دبلوم	2	2	2	3	4	1	2	4	1	1	2	0	0	3	4	2	3	2	3	0	0	0	1	4	1	1	1	1	1	3	3	4	4	4	0	2	0	1	2	0	3	1	1	0	1	2
28	ذكر	مستشفى حكومي	بكالوريوس	2	2	2	1	2	1	1	4	3	1	1	1	0	2	2	1	2	2	1	2	1	1	1	4	2	1	1	1	1	2	2	2	2	2	0	2	1	0	0	0	2	0	0	1	0	2
29	انثى	مستشفى حكومي	بكالوريوس	2	3	2	1	2	1	3	4	3	1	1	1	0	1	2	1	2	2	3	2	1	1	1	4	2	1	1	1	1	2	4	2	2	2	0	2	1	0	4	1	0	0	0	0	0	2
29	ذكر	مستشفى حكومي	بكالوريوس	2	2	2	2	2	1	1	4	3	2	1	1	0	2	2	1	2	3	1	2	1	1	1	4	2	1	1	2	1	2	2	2	2	4	0	2	1	1	1	1	2	0	0	0	1	3
22	انثى	مستشفى حكومي	بكالوريوس	2	2	2	1	2	1	3	4	3	1	1	1	0	2	2	1	2	2	1	3	1	1	1	4	1	1	1	1	1	2	2	2	2	2	0	2	1	0	3	1	0	0	0	0	0	4
35	انثى	مستشفى خاص	ماجستير	4	4	2	2	4	0	1	4	2	3	4	2	3	3	4	2	4	4	3	4	2	3	3	4	2	2	0	1	2	4	3	4	4	4	1	4	2	2	4	2	2	2	2	2	2	3
34	انثى	مستشفى حكومي	ماجستير	4	4	2	2	4	1	0	4	2	3	4	2	0	3	4	2	4	4	3	4	2	3	3	4	2	2	0	1	2	4	4	4	4	4	1	4	2	2	4	2	2	2	2	2	2	3
21	انثى	مستشفى حكومي	بكالوريوس	2	2	2	2	2	1	3	4	4	1	2	1	0	2	2	2	2	2	2	2	2	2	2	4	2	2	2	2	2	2	2	2	2	2	2	2	2	0	3	2	2	2	2	2	2	2
23	انثى	مركز رعاية اولية	بكالوريوس	2	2	2	2	2	2	2	2	2	1	2	1	2	1	2	2	2	4	2	2	1	2	3	2	2	1	1	1	2	2	2	2	2	2	2	2	0	1	4	2	1	1	1	1	1	3
21	انثى	مركز رعاية اولية	بكالوريوس	2	2	2	2	2	2	2	2	2	1	2	0	2	2	2	2	2	3	2	2	1	2	3	2	2	1	1	1	2	4	2	2	2	4	2	2	0	1	4	2	1	1	1	1	1	3
24	انثى	مستشفى حكومي	بكالوريوس	2	2	2	1	2	1	3	4	3	1	1	1	0	2	2	1	2	2	1	2	1	1	1	4	2	1	1	1	1	2	2	2	2	2	0	2	1	0	0	0	1	0	0	0	1	4
24	انثى	مستشفى حكومي	بكالوريوس	2	2	2	2	2	1	3	4	3	1	1	1	0	2	2	1	2	4	3	2	1	1	1	4	2	1	1	1	1	2	2	2	2	4	0	2	1	1	3	1	1	0	0	0	0	2
21	انثى	مستشفى حكومي	بكالوريوس	2	2	2	1	2	1	3	4	2	1	1	1	0	2	2	1	2	2	1	2	1	1	2	4	2	1	1	2	1	2	4	2	2	2	0	2	1	0	1	1	1	0	0	1	0	2
22	انثى	مستشفى حكومي	بكالوريوس	2	2	2	1	2	1	1	4	3	1	1	0	0	2	2	1	2	2	1	2	1	1	1	4	2	1	1	1	1	2	2	2	2	2	0	2	1	0	3	0	1	0	0	0	1	2
22	انثى	مستشفى حكومي	بكالوريوس	2	2	2	1	2	1	1	4	3	1	1	1	0	2	2	1	2	2	1	2	1	1	1	4	2	1	1	1	1	2	4	2	2	2	0	2	1	1	0	1	2	0	0	0	0	2
22	انثى	مستشفى حكومي	بكالوريوس	2	2	2	1	2	1	3	4	3	1	1	1	0	2	2	0	2	3	1	2	1	1	1	4	2	1	0	1	1	2	2	2	2	4	0	2	1	1	0	1	1	0	0	0	0	2
23	انثى	مستشفى حكومي	بكالوريوس	2	2	2	1	2	1	3	4	2	1	1	1	0	2	2	1	2	2	1	2	1	1	2	4	1	1	1	1	1	2	2	2	2	2	0	2	1	1	0	1	1	0	0	0	1	2
22	انثى	مستشفى حكومي	بكالوريوس	2	2	2	1	2	1	1	4	3	1	1	2	0	2	2	1	2	2	1	2	1	1	1	4	2	1	1	1	1	2	2	2	2	4	0	2	1	0	3	0	1	0	0	0	0	3
20	انثى	مركز رعاية اولية	بكالوريوس	2	2	2	2	2	1	2	2	2	2	2	1	2	1	2	2	2	2	2	3	1	2	3	2	2	1	0	1	2	4	2	2	2	2	2	2	0	1	4	2	1	1	1	1	1	3
27	انثى	مستشفى حكومي	بكالوريوس	2	2	2	1	2	1	3	4	2	1	1	1	1	2	2	1	4	2	1	3	1	1	2	4	2	1	1	1	1	2	2	2	2	2	0	2	1	0	1	0	0	0	0	0	0	2
21	انثى	مستشفى حكومي	بكالوريوس	2	2	2	1	2	1	1	4	3	1	1	1	0	2	2	1	2	2	1	2	1	1	1	4	2	1	1	1	1	2	4	2	2	2	0	2	1	1	1	0	2	0	0	0	0	2
22	انثى	مستشفى حكومي	بكالوريوس	2	2	2	1	2	0	1	4	3	1	1	1	0	2	2	1	2	2	1	2	1	1	1	4	2	1	1	2	1	2	2	2	2	2	0	2	1	0	3	1	0	0	0	1	1	4
21	انثى	مستشفى حكومي	بكالوريوس	2	2	2	1	2	1	3	4	3	1	1	1	0	2	2	1	3	3	3	3	1	1	1	4	2	1	1	1	1	2	2	2	2	2	0	2	1	1	0	1	2	0	1	0	0	2
40	ذكر	مستشفى حكومي	ماجستير	4	2	3	2	2	1	1	4	1	1	1	1	0	2	2	1	2	2	1	3	1	1	2	4	2	1	1	1	1	2	2	2	2	2	0	2	1	0	3	0	0	0	0	0	1	3
22	انثى	مستشفى حكومي	بكالوريوس	2	2	2	1	2	1	3	4	3	1	1	1	0	2	2	1	2	3	1	2	1	1	1	4	2	1	1	1	1	2	4	2	2	2	0	2	1	0	3	0	2	0	0	0	0	2
26	انثى	مستشفى حكومي	بكالوريوس	2	3	2	1	2	1	3	4	2	1	1	1	0	2	2	1	2	2	3	2	1	1	2	4	2	1	1	1	1	2	2	2	2	2	0	2	1	1	0	1	0	1	1	0	0	2
28	انثى	مستشفى حكومي	بكالوريوس	2	2	2	1	2	1	3	4	3	1	1	1	0	1	2	1	2	3	1	3	1	1	1	4	2	1	1	2	1	2	2	2	2	4	0	2	1	1	1	0	2	0	0	0	0	2
23	انثى	مستشفى حكومي	بكالوريوس	2	2	2	1	2	1	1	4	3	1	1	0	0	2	2	1	2	2	1	2	1	1	1	4	2	1	1	1	1	2	2	2	2	2	0	2	1	0	1	1	0	0	1	0	1	4
25	انثى	مستشفى حكومي	بكالوريوس	2	2	2	1	2	1	3	4	3	1	1	0	0	2	2	1	2	4	3	3	1	1	1	4	2	1	1	1	1	2	2	2	2	2	0	2	1	1	0	0	0	1	0	0	0	2
23	انثى	مستشفى حكومي	بكالوريوس	2	2	2	1	2	0	3	4	3	2	1	1	0	2	2	1	4	2	3	2	1	1	1	4	2	1	1	1	1	4	2	2	2	4	0	2	1	0	1	2	2	0	0	1	0	2
22	انثى	مستشفى حكومي	بكالوريوس	2	2	2	1	2	1	1	4	3	1	1	1	0	2	2	1	2	2	1	2	1	1	2	4	2	1	1	2	1	2	4	2	2	2	0	2	1	1	0	3	3	0	0	1	1	4
22	انثى	مركز رعاية اولية	بكالوريوس	2	2	2	2	2	2	2	2	2	1	2	1	2	2	2	2	4	2	2	2	1	2	3	2	1	1	1	1	2	2	4	2	2	2	2	2	0	1	4	2	1	1	1	1	1	3
22	انثى	مركز رعاية اولية	بكالوريوس	2	2	2	2	2	2	2	2	2	1	2	1	2	2	2	2	2	3	2	2	1	2	3	2	2	1	0	1	2	2	4	2	2	4	2	2	0	1	4	2	1	1	1	1	1	3
22	انثى	مستشفى حكومي	بكالوريوس	2	2	2	2	2	1	3	4	3	1	1	1	0	2	2	1	2	2	1	3	1	1	1	4	2	1	1	1	1	2	2	2	2	2	0	2	1	0	1	2	0	0	1	0	0	2
22	انثى	مستشفى حكومي	بكالوريوس	2	2	2	1	2	1	3	4	3	1	1	1	0	2	2	1	2	2	1	2	1	1	1	4	2	1	1	1	1	2	2	2	2	4	0	2	1	0	3	0	2	0	0	0	0	2
29	انثى	مستشفى خاص	بكالوريوس	2	2	2	2	2	0	1	4	4	1	2	1	0	2	2	2	4	2	2	3	2	2	2	4	2	2	2	2	2	4	2	2	2	2	2	2	2	0	3	2	2	2	2	2	2	3
28	انثى	مستشفى حكومي	بكالوريوس	2	2	2	1	2	1	3	4	2	1	1	1	0	2	2	1	2	2	1	2	1	1	1	4	2	1	1	1	1	2	2	2	2	2	0	2	1	0	1	3	0	0	0	0	0	2
21	انثى	مستشفى حكومي	بكالوريوس	2	2	2	1	2	1	3	4	3	1	1	1	0	2	2	1	4	3	1	3	1	1	1	4	2	1	1	1	1	2	2	2	3	2	0	2	1	0	0	0	0	1	0	0	0	2
22	انثى	مستشفى حكومي	بكالوريوس	2	2	2	1	2	1	1	4	3	1	1	1	0	2	2	1	2	2	1	3	1	1	1	4	2	1	1	1	1	2	2	2	2	4	0	2	1	0	2	2	0	0	1	0	0	3
34	انثى	مستشفى حكومي	بكالوريوس	2	2	2	1	2	1	3	4	3	1	1	0	0	2	2	0	4	2	3	2	1	1	2	4	2	1	1	2	1	2	2	2	2	2	0	2	1	2	3	0	2	0	0	1	1	2
25	انثى	مستشفى حكومي	بكالوريوس	2	2	2	1	2	0	3	4	2	1	1	1	0	3	2	1	2	4	1	2	1	1	1	4	2	1	1	1	1	2	2	2	2	4	0	2	1	2	0	2	0	0	0	0	0	4
30	انثى	مستشفى حكومي	بكالوريوس	2	3	2	2	2	1	1	4	3	1	1	1	0	1	2	1	3	2	3	3	1	1	1	4	2	1	1	1	1	2	2	2	2	4	0	2	1	0	0	0	2	1	1	0	0	2
23	انثى	مستشفى حكومي	بكالوريوس	2	2	2	1	2	1	3	4	3	1	1	1	0	2	2	1	2	2	1	2	1	1	1	4	2	1	1	1	1	2	2	2	2	2	0	2	1	2	3	3	0	0	0	2	0	4
2	انثى	مستشفى حكومي	بكالوريوس	2	3	2	1	2	1	3	4	3	1	1	1	0	2	2	2	2	2	1	2	1	1	2	4	2	1	1	2	1	2	2	2	2	4	0	2	1	2	3	0	3	0	0	0	1	2
20	انثى	مستشفى حكومي	بكالوريوس	2	2	2	1	2	1	1	4	3	1	1	1	0	2	2	1	4	2	3	2	1	1	1	4	2	1	1	1	1	4	4	2	2	2	0	2	1	0	2	2	0	0	1	0	1	2
34	انثى	مستشفى حكومي	ماجستير	3	3	3	2	3	1	4	4	4	3	3	3	2	3	4	3	3	3	3	3	3	3	3	4	3	2	2	1	0	2	2	2	2	2	1	4	4	1	3	1	1	1	1	1	1	1
22	انثى	مستشفى حكومي	بكالوريوس	2	2	2	1	2	1	3	4	3	1	1	0	0	2	2	1	2	2	1	2	1	1	1	4	1	1	1	1	1	2	4	2	2	4	0	2	1	2	0	0	0	0	0	0	0	2
33	انثى	مستشفى حكومي	بكالوريوس	2	2	2	1	2	1	1	4	3	1	1	1	0	2	2	1	2	2	1	2	1	1	1	4	2	1	1	1	1	2	2	2	2	2	0	2	1	0	0	2	0	0	1	0	0	2
38	ذكر	مستشفى حكومي	بكالوريوس	2	2	2	1	2	1	3	4	3	1	1	1	0	2	2	1	2	3	3	2	1	1	1	4	2	2	1	1	1	2	4	2	2	2	0	2	1	0	2	3	3	0	0	0	1	2
29	انثى	مستشفى حكومي	بكالوريوس	2	2	2	1	2	1	3	4	3	1	1	1	0	2	2	1	2	4	1	2	1	1	1	4	2	1	1	1	1	2	2	2	2	2	0	2	1	0	0	2	0	0	0	0	0	2
28	انثى	مركز رعاية اولية	بكالوريوس	2	2	2	2	2	2	2	2	2	2	2	1	2	2	2	2	2	2	2	2	1	2	3	2	2	1	2	1	2	2	2	2	2	2	2	2	0	1	4	2	1	1	1	1	1	3
26	انثى	مستشفى حكومي	بكالوريوس	2	2	2	1	2	0	3	4	3	1	1	1	0	2	2	1	2	4	1	2	1	1	1	4	2	1	1	1	1	4	2	2	2	2	0	2	1	3	0	1	1	0	0	0	0	3
25	ذكر	مستشفى خاص	بكالوريوس	2	2	2	2	2	1	3	4	4	1	2	1	0	2	2	2	4	2	2	2	2	2	2	4	2	2	2	2	2	2	2	2	2	2	2	2	2	2	3	2	2	2	2	2	2	4
23	انثى	مستشفى حكومي	بكالوريوس	2	2	2	1	2	1	3	4	3	1	1	1	0	2	2	1	3	2	3	3	1	1	1	4	2	1	1	1	1	2	4	2	2	2	0	2	1	0	2	0	0	0	0	0	0	2
22	انثى	مستشفى حكومي	بكالوريوس	2	2	2	1	2	1	3	4	3	1	1	0	0	2	2	3	2	2	1	2	1	1	2	4	2	1	1	1	1	2	2	2	2	4	0	2	1	1	3	0	0	1	1	1	0	2
33	انثى	مستشفى حكومي	بكالوريوس	2	2	2	2	2	1	3	4	3	1	1	1	0	2	2	1	2	3	1	3	1	1	1	4	1	1	1	1	1	4	4	2	3	2	0	2	1	0	3	0	0	0	0	2	0	2
20	ذكر	مستشفى حكومي	دبلوم	2	2	2	3	4	2	2	4	1	2	2	0	0	3	4	2	3	2	3	0	0	0	1	4	1	1	1	2	1	3	3	4	4	4	0	2	0	0	2	2	3	1	1	0	1	2
25	انثى	مستشفى حكومي	بكالوريوس	2	2	2	2	2	1	3	4	4	1	2	1	0	2	2	3	2	2	2	2	2	2	2	4	2	2	2	2	2	2	2	2	2	2	2	2	2	1	3	2	2	2	2	2	2	3
25	انثى	مستشفى حكومي	بكالوريوس	2	2	2	2	2	1	3	4	2	1	2	1	0	2	2	2	2	4	2	2	3	2	2	4	2	2	2	2	2	2	2	2	2	2	2	2	2	0	3	2	2	2	2	2	2	2
43	انثى	مستشفى حكومي	بكالوريوس	2	2	2	2	2	1	1	4	4	1	2	1	0	2	2	2	4	2	2	2	2	2	2	4	2	2	2	2	2	2	2	2	2	2	2	2	0	2	3	2	2	2	2	2	2	2
30	انثى	مستشفى حكومي	بكالوريوس	2	2	2	2	2	1	3	4	1	1	2	1	0	2	2	2	2	2	2	2	2	2	2	4	2	2	2	2	2	2	2	2	2	2	2	2	2	0	3	2	2	2	2	2	2	2
29	انثى	مستشفى حكومي	دبلوم	2	3	2	3	4	2	2	4	1	1	2	0	0	3	4	2	3	2	3	0	0	0	1	4	1	1	1	2	1	3	3	4	4	4	0	2	0	0	2	0	3	1	1	0	1	2
49	انثى	مستشفى حكومي	دبلوم	2	2	2	3	4	2	2	4	1	1	2	0	0	1	4	2	3	2	3	0	0	0	1	4	1	1	1	1	1	3	3	4	4	4	0	2	0	0	2	2	3	1	2	0	1	2
31	ذكر	مستشفى حكومي	ماجستير	4	4	2	2	4	1	1	4	2	3	4	2	3	3	4	2	4	4	3	4	2	3	3	4	2	2	0	1	2	4	4	4	4	4	0	4	2	2	4	2	2	2	2	2	2	3
28	انثى	مستشفى حكومي	بكالوريوس	2	2	2	2	2	1	3	4	4	1	2	1	0	2	2	2	2	2	2	2	2	2	2	4	2	2	1	2	2	2	2	2	2	4	2	2	2	0	3	2	2	2	2	2	2	2
39	انثى	مستشفى حكومي	دبلوم	2	2	2	3	4	2	2	4	1	1	2	0	0	3	4	2	3	2	3	0	0	0	1	4	1	1	1	1	1	3	3	4	4	4	0	2	0	2	2	1	3	1	1	0	1	2
27	انثى	مستشفى حكومي	بكالوريوس	2	2	2	2	2	1	3	4	4	2	2	1	0	2	2	2	2	4	2	2	2	2	2	4	2	2	2	2	2	2	4	2	2	4	2	2	2	0	3	2	2	2	2	2	2	4
48	انثى	مستشفى حكومي	بكالوريوس	2	2	2	2	2	1	3	4	4	1	2	0	0	2	2	2	4	4	2	2	2	2	2	4	2	2	2	2	2	4	2	2	2	2	2	2	2	0	3	2	2	2	2	2	2	3
34	انثى	مستشفى حكومي	دبلوم	2	2	2	3	4	2	2	4	1	1	1	0	0	3	4	2	3	2	3	0	0	0	1	4	1	1	1	1	1	3	3	4	4	4	0	2	0	0	2	2	3	1	1	0	1	2
29	انثى	مستشفى حكومي	بكالوريوس	2	2	2	2	2	2	2	2	2	1	2	1	2	2	2	2	2	2	2	2	1	2	3	2	2	1	1	1	2	2	2	2	2	4	2	2	0	2	4	2	1	1	1	1	1	3
26	انثى	مستشفى حكومي	بكالوريوس	2	2	2	2	2	2	2	2	2	1	2	1	2	2	2	2	2	2	3	3	1	2	3	2	2	1	1	1	2	2	4	2	2	2	2	2	0	4	4	2	1	1	1	1	1	3
29	انثى	مستشفى حكومي	بكالوريوس	2	2	2	2	2	2	2	2	2	1	2	1	2	2	2	2	2	2	2	2	1	2	3	2	2	1	1	1	2	4	2	2	2	2	2	2	0	1	4	2	1	1	1	1	1	3
34	انثى	مستشفى حكومي	بكالوريوس	2	2	2	2	2	2	2	2	2	1	2	0	2	2	2	3	2	2	2	2	1	2	3	2	2	4	1	1	2	4	2	2	2	2	2	2	0	1	4	2	1	2	1	1	1	3
29	ذكر	مركز رعاية اولية	دبلوم	2	2	2	3	4	2	2	4	1	1	2	0	0	3	4	2	3	4	3	0	0	0	1	4	1	1	1	1	1	3	3	4	4	4	0	2	0	0	2	1	3	1	1	0	1	2
26	انثى	مستشفى خاص	بكالوريوس	2	2	2	2	2	1	3	4	4	1	2	1	0	2	2	2	2	2	2	2	2	2	2	4	2	2	2	2	2	4	4	2	2	2	2	2	2	0	3	2	2	2	2	2	2	2
27	انثى	مستشفى حكومي	بكالوريوس	3	3	3	2	3	3	4	4	3	3	3	3	3	3	4	3	3	3	3	3	3	3	3	4	3	2	1	1	0	1	2	2	2	2	1	4	2	1	3	1	1	1	1	1	1	1
41	انثى	مستشفى حكومي	بكالوريوس	3	3	3	2	3	0	4	4	4	3	3	3	0	3	4	3	3	4	3	3	3	3	3	4	3	2	2	1	0	2	2	3	2	2	1	4	1	1	3	1	1	1	1	1	1	1
30	ذكر	مستشفى حكومي	بكالوريوس	3	3	3	2	3	0	1	4	4	3	3	3	0	3	4	3	4	3	3	3	3	3	3	4	3	3	2	1	1	2	2	2	2	4	0	4	2	3	3	1	1	1	1	1	1	1
31	انثى	مستشفى حكومي	بكالوريوس	3	3	3	2	3	3	1	4	3	3	3	3	3	3	4	3	3	4	3	3	3	3	3	4	1	2	2	1	0	2	4	2	2	2	1	4	4	1	3	1	1	1	1	1	1	1
28	انثى	مستشفى حكومي	بكالوريوس	3	3	3	2	3	1	4	4	4	3	3	3	0	3	4	3	3	3	3	3	3	3	3	4	3	2	2	2	0	2	2	2	2	4	1	4	4	1	3	1	1	1	1	1	1	4
47	انثى	مستشفى حكومي	بكالوريوس	3	3	3	2	3	3	1	4	4	3	3	3	3	1	4	3	3	3	3	3	3	3	3	4	3	2	1	1	1	4	2	2	2	4	1	4	1	2	3	1	1	2	1	1	1	1
29	انثى	مستشفى حكومي	بكالوريوس	3	3	3	2	3	0	1	4	3	3	3	3	3	3	4	3	3	3	3	3	3	3	3	4	1	2	1	1	0	4	2	2	2	2	0	4	4	1	3	1	1	1	1	1	1	1
32	انثى	مستشفى حكومي	بكالوريوس	3	3	3	2	3	0	4	4	4	3	1	3	0	3	4	3	4	3	3	3	4	3	3	3	3	2	2	1	0	2	2	2	3	4	0	4	1	2	3	2	1	1	1	1	1	4
30	انثى	مستشفى حكومي	بكالوريوس	3	3	3	2	3	1	4	4	4	3	3	3	3	1	4	3	3	4	3	3	3	3	3	4	3	1	2	1	0	2	2	2	2	2	1	4	2	1	3	1	1	1	1	1	1	4
28	ذكر	مستشفى حكومي	بكالوريوس	3	3	3	2	3	3	2	4	4	3	3	3	0	3	4	3	3	3	3	3	3	3	3	4	3	2	2	1	0	2	2	2	2	4	1	4	1	1	3	1	1	1	1	1	1	3
29	ذكر	مستشفى حكومي	بكالوريوس	3	3	3	2	3	3	4	4	4	3	3	3	3	3	4	3	3	3	3	3	3	3	3	4	3	2	2	1	0	2	4	2	2	2	1	4	2	1	3	1	1	1	1	1	1	4
33	ذكر	مستشفى حكومي	بكالوريوس	3	3	3	2	3	0	4	4	3	3	1	0	0	3	4	3	3	3	3	3	3	3	3	4	3	2	1	1	0	3	4	2	2	2	0	4	4	1	3	2	1	1	1	1	1	1
33	انثى	مستشفى حكومي	بكالوريوس	3	3	3	2	3	0	2	4	4	3	3	0	3	3	4	3	3	3	3	3	3	3	3	4	3	2	2	1	0	2	2	2	2	2	1	4	3	1	2	1	2	1	1	1	1	1
34	انثى	مستشفى حكومي	بكالوريوس	3	3	2	2	3	0	4	4	3	3	3	3	0	3	4	0	3	4	3	3	3	3	3	4	3	2	2	1	2	2	2	2	2	2	0	4	4	3	3	1	1	2	1	1	1	1
29	انثى	مستشفى حكومي	بكالوريوس	3	3	3	2	3	0	2	4	4	3	3	3	0	3	4	3	3	3	3	3	3	3	3	4	3	2	1	1	1	2	2	2	2	2	1	4	1	1	3	1	1	1	1	1	1	1
34	ذكر	مستشفى حكومي	بكالوريوس	3	3	3	2	3	0	4	4	4	3	3	3	3	3	4	3	3	3	3	3	3	3	3	4	3	2	2	1	0	3	2	2	2	2	0	4	4	1	3	1	1	1	1	1	1	3
25	انثى	مركز رعاية اولية	دبلوم	2	2	2	3	4	2	2	4	1	1	2	0	0	3	4	2	4	4	3	0	0	0	1	4	1	1	1	1	1	3	3	4	4	4	0	2	0	0	2	0	3	1	1	0	1	2
33	ذكر	مستشفى حكومي	بكالوريوس	2	2	2	2	2	1	3	4	4	1	2	1	0	2	2	2	4	2	2	2	2	2	2	4	2	3	2	2	2	2	4	2	2	2	2	2	2	2	3	2	2	2	2	2	2	2
31	انثى	مستشفى خاص	دبلوم	2	2	2	3	4	2	2	4	1	1	2	0	0	3	4	2	3	4	3	0	0	0	1	4	1	1	1	1	1	3	4	4	4	4	0	2	0	2	2	0	3	1	1	0	1	2
26	انثى	مستشفى حكومي	بكالوريوس	2	2	2	2	2	2	2	4	4	2	2	2	1	2	2	4	2	2	1	2	0	1	1	4	2	1	0	0	1	2	2	2	2	2	2	2	2	2	2	2	2	2	2	1	1	1
33	انثى	مستشفى حكومي	بكالوريوس	2	2	2	2	2	2	2	4	3	2	2	2	1	2	2	4	2	2	1	2	0	1	1	4	2	1	0	0	1	2	2	2	2	2	2	2	2	2	2	2	2	2	2	1	1	3
29	انثى	مستشفى حكومي	بكالوريوس	2	2	2	2	2	2	2	4	4	2	2	0	1	2	2	4	2	4	1	2	4	1	2	4	2	1	0	0	1	2	2	2	2	4	0	2	2	2	2	2	2	2	2	1	1	3
27	انثى	مستشفى حكومي	بكالوريوس	2	3	2	2	2	2	2	4	4	2	2	2	1	2	2	4	2	4	3	2	0	1	1	4	2	1	0	3	1	4	4	2	2	2	2	2	2	2	2	2	2	2	2	1	1	1
26	انثى	مستشفى حكومي	بكالوريوس	2	2	2	2	2	2	2	4	4	2	2	2	1	2	2	4	2	2	1	2	0	1	1	4	1	2	0	0	1	2	2	2	2	4	2	2	2	2	2	2	2	2	2	1	1	1
30	انثى	مركز رعاية اولية	دبلوم	2	2	2	3	4	2	2	4	1	1	2	0	0	3	4	2	3	4	3	0	0	0	1	4	1	1	1	1	1	3	3	4	4	4	0	2	0	0	2	1	3	1	1	0	1	2
29	انثى	مستشفى حكومي	بكالوريوس	4	2	2	2	2	1	1	2	1	1	1	0	0	1	1	1	2	4	3	1	1	1	1	4	2	1	1	1	1	2	1	2	1	2	0	2	1	0	2	1	1	1	1	1	1	1
21	انثى	مستشفى حكومي	بكالوريوس	2	2	2	2	2	1	1	2	1	1	1	0	0	1	1	1	4	2	1	1	1	1	2	4	2	1	1	1	1	2	4	2	1	2	1	2	1	0	2	1	1	1	1	1	1	3
21	انثى	مركز رعاية اولية	بكالوريوس	2	2	2	2	2	2	2	2	2	1	2	1	2	2	2	2	2	2	2	2	1	2	3	2	2	1	1	1	2	2	2	2	2	2	2	2	0	1	4	2	1	1	1	1	1	3
20	انثى	مستشفى حكومي	بكالوريوس	2	2	2	2	2	0	2	4	4	2	2	2	1	2	2	4	2	4	1	2	0	1	1	3	2	1	0	0	1	2	2	2	2	2	2	2	2	2	2	2	2	2	2	1	1	1
20	انثى	مستشفى حكومي	بكالوريوس	2	2	2	2	2	2	2	4	4	2	2	2	1	1	2	4	2	2	1	2	0	1	1	4	2	3	0	0	1	2	2	2	2	2	2	2	2	2	2	2	2	2	2	1	1	1
28	ذكر	مستشفى حكومي	بكالوريوس	2	2	2	2	2	2	2	4	4	2	2	2	1	2	2	4	2	2	1	2	0	1	1	4	2	1	0	0	1	2	2	2	2	4	2	2	2	2	2	2	2	2	2	1	1	3
21	انثى	مستشفى حكومي	بكالوريوس	2	2	2	2	2	2	2	4	4	2	2	2	1	2	2	4	2	2	3	2	0	1	1	4	2	1	0	0	1	4	2	2	2	2	2	2	3	2	2	3	2	2	2	1	1	1
24	ذكر	مستشفى خاص	بكالوريوس	2	2	2	2	2	1	1	2	1	1	1	0	0	1	1	1	2	2	3	1	1	1	2	4	2	1	1	1	1	2	1	2	1	2	1	2	1	0	2	1	1	1	1	2	1	3
19	انثى	مستشفى خاص	بكالوريوس	2	2	2	2	2	1	1	2	1	1	1	0	0	1	1	1	2	2	1	1	1	1	1	4	2	1	1	1	1	4	1	2	1	2	1	2	1	0	2	1	1	1	1	1	1	1
28	انثى	مستشفى حكومي	بكالوريوس	2	2	2	2	2	2	2	4	4	2	2	2	1	2	2	4	4	4	1	2	0	1	1	4	2	1	0	0	1	2	4	2	2	2	2	2	2	2	2	2	2	2	2	1	1	1
31	ذكر	مستشفى خاص	بكالوريوس	2	2	2	2	2	1	1	2	1	1	1	0	0	1	1	1	2	4	3	1	1	1	1	4	2	1	1	1	1	2	1	2	1	2	1	2	1	0	2	1	1	1	1	1	1	3
19	انثى	مستشفى حكومي	بكالوريوس	2	2	2	2	2	1	1	2	1	1	1	0	0	1	1	1	2	2	1	1	1	1	2	4	2	1	1	1	1	2	1	2	1	2	1	2	1	0	2	1	1	1	1	1	1	1
24	انثى	مركز رعاية اولية	دبلوم	2	2	2	3	4	2	2	4	1	1	2	0	0	3	4	2	3	4	3	0	0	0	1	4	1	1	1	1	1	3	3	4	4	4	0	2	0	0	2	0	3	1	1	0	1	2
29	انثى	مستشفى حكومي	ماجستير	4	4	2	2	4	1	1	4	2	3	4	2	3	3	4	2	4	4	3	4	2	3	3	4	2	2	0	1	2	4	4	4	4	4	1	4	2	2	4	2	2	2	2	2	2	3
39	ذكر	مستشفى حكومي	ماجستير	4	4	2	2	4	1	1	4	2	3	4	2	3	3	4	2	4	4	3	4	2	3	3	4	2	2	0	1	2	4	4	4	4	4	1	4	2	2	4	2	2	2	2	2	2	3
25	انثى	مستشفى حكومي	بكالوريوس	2	2	2	2	2	2	2	4	4	2	2	2	1	2	2	4	2	2	1	2	0	1	1	4	2	1	0	0	1	2	2	2	2	4	2	2	1	2	2	2	2	2	2	1	1	1
40	انثى	مستشفى حكومي	بكالوريوس	2	2	2	2	2	2	2	4	4	2	2	2	1	2	2	4	2	2	1	2	0	1	1	4	2	2	0	0	1	2	2	2	2	2	2	2	2	2	2	2	2	2	2	1	1	1
26	انثى	مركز رعاية اولية	بكالوريوس	2	2	2	2	2	2	2	2	2	1	2	1	2	2	2	2	2	2	2	2	1	2	3	2	2	1	1	1	2	2	2	2	2	2	2	2	0	1	4	2	1	1	1	1	1	3
40	انثى	مركز رعاية اولية	بكالوريوس	4	3	4	4	4	2	4	4	2	3	3	3	3	4	4	3	4	2	3	3	0	0	2	4	1	1	1	0	4	4	4	4	4	4	2	4	0	0	4	3	2	0	0	0	0	3
26	ذكر	مستشفى خاص	دبلوم	2	2	2	3	4	2	2	4	1	1	2	0	0	3	4	2	3	2	3	0	0	0	1	4	1	1	1	1	1	3	4	4	4	4	0	2	0	0	2	0	3	1	1	2	1	2
38	ذكر	مستشفى خاص	دبلوم	2	2	2	2	4	0	2	4	3	0	2	1	0	4	4	2	1	0	2	2	0	0	1	4	2	1	1	2	2	0	1	0	0	0	0	0	0	0	0	3	1	0	0	0	1	4
28	ذكر	مستشفى حكومي	دبلوم	2	4	3	3	2	0	4	4	2	0	0	0	0	2	3	1	4	4	3	3	0	0	0	4	2	0	0	0	1	4	4	0	0	4	0	4	1	0	2	0	0	1	2	0	0	4
25	ذكر	مستشفى حكومي	بكالوريوس	4	3	3	2	1	1	2	4	3	1	2	2	2	4	2	4	0	3	4	2	2	2	2	4	4	3	0	4	2	4	4	3	3	4	2	4	1	1	4	1	2	1	2	2	1	4
44	انثى	مركز رعاية اولية	دبلوم	1	2	2	1	2	1	2	4	2	1	2	0	0	3	3	1	2	2	2	2	1	1	2	4	1	1	1	0	2	2	2	2	2	2	2	2	2	1	2	2	2	2	2	2	2	2
36	ذكر	مركز رعاية اولية	بكالوريوس	2	2	2	2	2	2	2	2	2	1	2	1	2	2	2	2	4	4	2	2	1	2	3	2	2	1	1	1	2	2	2	2	2	2	2	2	0	1	4	2	1	1	1	1	1	3
55	ذكر	مستشفى حكومي	بكالوريوس	4	4	4	4	4	0	1	4	4	4	4	4	1	4	4	3	4	4	4	0	0	4	2	4	2	2	2	2	2	4	4	4	4	4	4	4	3	3	4	3	2	1	1	1	1	4
52	انثى	مستشفى خاص	بكالوريوس	4	4	4	4	4	0	4	4	4	2	4	0	4	4	4	2	4	4	4	4	1	1	4	4	4	2	2	0	2	4	4	4	4	4	2	4	4	4	4	1	4	2	2	2	2	2
28	ذكر	مستشفى حكومي	بكالوريوس	2	2	2	2	2	1	2	4	2	2	2	1	1	2	2	3	2	2	2	2	0	0	3	4	2	1	0	0	1	3	3	2	2	4	1	4	0	1	3	1	1	1	1	1	1	3
35	ذكر	مستشفى حكومي	دبلوم	2	2	3	2	2	0	2	4	2	1	2	1	1	2	2	2	2	2	2	2	1	1	1	2	3	3	3	3	3	3	4	4	4	4	0	4	1	1	3	2	3	1	1	1	1	1
24	انثى	مستشفى حكومي	بكالوريوس	2	2	2	2	2	1	1	4	2	2	2	1	1	2	2	1	1	1	3	0	0	0	1	4	1	1	1	0	1	2	2	2	2	2	1	2	1	1	2	3	1	1	1	1	1	2
33	انثى	مركز رعاية اولية	ماجستير	4	4	2	2	4	1	1	4	2	3	4	2	3	3	4	2	4	4	3	4	2	4	3	4	2	2	0	1	2	4	4	4	4	4	1	4	2	2	4	2	2	2	2	2	2	3
28	انثى	مستشفى خاص	بكالوريوس	2	2	2	2	2	0	2	2	2	2	2	2	0	2	2	1	3	3	3	3	1	3	3	4	3	2	1	2	2	4	4	4	4	4	0	4	0	0	3	1	2	1	1	1	1	4
42	انثى	مركز رعاية اولية	بكالوريوس	2	2	2	2	2	3	3	4	2	1	0	1	0	2	2	3	2	2	3	2	2	3	4	4	3	2	2	2	1	4	4	4	4	4	2	2	2	2	3	2	2	2	2	2	2	2
37	ذكر	مستشفى حكومي	ماجستير	4	3	3	2	3	3	4	4	4	3	3	3	3	3	4	3	3	3	3	3	3	3	3	4	3	2	2	1	0	2	2	2	2	2	1	4	4	1	3	1	1	1	1	1	1	1
29	ذكر	مستشفى حكومي	بكالوريوس	2	2	2	0	2	0	1	2	1	0	0	0	0	1	2	1	2	2	2	0	0	0	1	4	2	2	2	2	0	2	2	2	2	2	0	2	2	0	1	0	0	0	0	1	0	1
36	انثى	مركز رعاية اولية	بكالوريوس	2	2	2	2	2	0	2	2	2	2	2	2	0	3	3	3	2	2	2	2	0	1	0	4	3	0	0	0	2	2	2	2	2	4	3	2	1	0	0	3	2	0	0	0	0	2
28	انثى	مركز رعاية اولية	دبلوم	1	1	1	1	2	0	1	2	2	0	1	0	0	2	2	0	2	2	3	0	0	0	2	4	2	0	0	0	1	2	2	2	1	2	0	2	0	0	2	0	0	0	0	0	0	2
38	ذكر	مستشفى حكومي	بكالوريوس	2	2	2	2	2	2	2	4	4	2	2	2	1	2	2	4	2	2	1	2	0	1	1	4	2	1	0	0	1	2	2	2	2	2	2	2	2	2	2	2	2	2	2	1	1	1
46	ذكر	مستشفى حكومي	دبلوم	2	2	2	2	2	1	2	4	3	2	2	1	1	4	4	1	1	1	2	1	0	1	2	4	3	2	2	1	1	4	4	4	4	4	0	2	2	2	4	2	2	2	2	2	2	2
25	انثى	مستشفى حكومي	بكالوريوس	2	2	2	2	2	1	1	2	1	1	1	0	0	1	1	1	2	2	1	1	1	1	1	4	2	1	1	1	1	2	1	2	1	2	1	2	1	0	2	1	1	1	1	1	1	1
27	انثى	مستشفى حكومي	بكالوريوس	4	2	2	2	2	1	3	4	4	1	2	1	0	2	2	2	2	2	2	2	2	2	2	4	2	2	2	2	2	2	2	2	2	2	2	2	2	0	3	2	2	2	2	2	2	2
23	ذكر	مستشفى حكومي	بكالوريوس	2	2	2	1	2	1	3	4	3	1	1	1	0	2	2	1	2	2	1	2	1	1	1	4	2	1	1	1	1	2	2	2	2	2	0	2	1	0	0	0	0	0	0	0	0	2
35	ذكر	مستشفى حكومي	دبلوم	2	2	2	2	2	2	2	2	2	1	2	1	2	2	2	2	2	2	2	2	1	2	3	2	2	1	1	1	2	2	2	2	2	2	2	2	0	1	4	2	1	1	1	1	1	3
41	انثى	مستشفى حكومي	بكالوريوس	2	2	2	2	2	2	2	2	2	1	2	1	0	2	2	2	2	2	2	2	1	2	3	2	2	1	1	1	2	2	2	2	2	2	2	2	0	1	4	2	2	1	1	1	1	3
27	انثى	مستشفى حكومي	بكالوريوس	2	2	2	1	2	1	1	4	3	1	1	1	0	2	2	1	2	2	1	3	1	1	1	4	2	1	1	1	1	2	2	2	2	2	0	2	1	1	0	0	0	0	0	0	0	3
30	انثى	مركز رعاية اولية	دبلوم	2	2	2	3	4	2	2	4	1	1	2	0	0	1	4	2	3	3	3	0	0	0	1	4	1	1	1	1	1	3	3	4	4	4	0	2	0	0	2	1	3	1	1	0	1	2
31	ذكر	مستشفى حكومي	بكالوريوس	2	2	2	1	2	0	1	4	3	2	1	1	0	2	2	1	2	2	1	3	1	1	1	4	2	1	1	1	1	2	2	2	2	4	0	2	1	0	1	0	1	0	0	0	1	2
28	ذكر	مستشفى حكومي	بكالوريوس	2	2	2	1	2	1	1	4	3	1	1	1	0	2	2	1	2	3	1	3	1	1	1	4	2	1	1	2	1	2	3	2	2	2	0	2	1	1	0	0	0	0	0	0	0	2
26	انثى	مستشفى خاص	دبلوم	2	2	2	3	4	2	2	4	1	2	2	0	0	3	4	2	3	2	3	0	0	0	3	4	1	1	1	2	1	3	3	4	4	4	0	2	0	0	2	1	3	1	1	0	1	3
29	ذكر	مستشفى حكومي	بكالوريوس	2	2	2	2	2	1	3	4	4	1	2	1	0	2	2	2	2	2	2	2	2	2	2	4	2	2	2	2	2	2	2	2	2	2	2	2	2	0	3	2	2	2	2	2	2	2
30	انثى	مستشفى خاص	دبلوم	2	2	2	3	4	1	2	4	1	1	2	0	0	3	4	2	3	2	3	0	0	0	1	4	1	1	1	1	1	3	3	4	4	4	0	2	0	1	2	0	3	1	1	0	1	2
28	ذكر	مستشفى حكومي	بكالوريوس	2	2	2	1	2	1	1	4	3	1	1	1	0	2	2	1	2	2	1	2	1	1	1	4	2	1	1	1	1	2	2	2	2	2	0	2	1	0	0	0	2	0	0	1	0	2
29	انثى	مستشفى حكومي	بكالوريوس	2	3	2	1	2	1	3	4	3	1	1	1	0	1	2	1	2	2	3	2	1	1	1	4	2	1	1	1	1	2	4	2	2	2	0	2	1	0	4	1	0	0	0	0	0	2
29	ذكر	مستشفى حكومي	بكالوريوس	2	2	2	2	2	1	1	4	3	2	1	1	0	2	2	1	2	3	1	2	1	1	1	4	2	1	1	2	1	2	2	2	2	4	0	2	1	1	1	1	2	0	0	0	1	3
22	انثى	مستشفى حكومي	بكالوريوس	2	2	2	1	2	1	3	4	3	1	1	1	0	2	2	1	2	2	1	3	1	1	1	4	1	1	1	1	1	2	2	2	2	2	0	2	1	0	3	1	0	0	0	0	0	4
35	انثى	مستشفى خاص	ماجستير	4	4	2	2	4	0	1	4	2	3	4	2	3	3	4	2	4	4	3	4	2	3	3	4	2	2	0	1	2	4	3	4	4	4	1	4	2	2	4	2	2	2	2	2	2	3
34	انثى	مستشفى حكومي	ماجستير	4	4	2	2	4	1	0	4	2	3	4	2	0	3	4	2	4	4	3	4	2	3	3	4	2	2	0	1	2	4	4	4	4	4	1	4	2	2	4	2	2	2	2	2	2	3
21	انثى	مستشفى حكومي	بكالوريوس	2	2	2	2	2	1	3	4	4	1	2	1	0	2	2	2	2	2	2	2	2	2	2	4	2	2	2	2	2	2	2	2	2	2	2	2	2	0	3	2	2	2	2	2	2	2
23	انثى	مركز رعاية اولية	بكالوريوس	2	2	2	2	2	2	2	2	2	1	2	1	2	1	2	2	2	4	2	2	1	2	3	2	2	1	1	1	2	2	2	2	2	2	2	2	0	1	4	2	1	1	1	1	1	3
21	انثى	مركز رعاية اولية	بكالوريوس	2	2	2	2	2	2	2	2	2	1	2	0	2	2	2	2	2	3	2	2	1	2	3	2	2	1	1	1	2	4	2	2	2	4	2	2	0	1	4	2	1	1	1	1	1	3
24	انثى	مستشفى حكومي	بكالوريوس	2	2	2	1	2	1	3	4	3	1	1	1	0	2	2	1	2	2	1	2	1	1	1	4	2	1	1	1	1	2	2	2	2	2	0	2	1	0	0	0	1	0	0	0	1	4
24	انثى	مستشفى حكومي	بكالوريوس	2	2	2	2	2	1	3	4	3	1	1	1	0	2	2	1	2	4	3	2	1	1	1	4	2	1	1	1	1	2	2	2	2	4	0	2	1	1	3	1	1	0	0	0	0	2
21	انثى	مستشفى حكومي	بكالوريوس	2	2	2	1	2	1	3	4	2	1	1	1	0	2	2	1	2	2	1	2	1	1	2	4	2	1	1	2	1	2	4	2	2	2	0	2	1	0	1	1	1	0	0	1	0	2
22	انثى	مستشفى حكومي	بكالوريوس	2	2	2	1	2	1	1	4	3	1	1	0	0	2	2	1	2	2	1	2	1	1	1	4	2	1	1	1	1	2	2	2	2	2	0	2	1	0	3	0	1	0	0	0	1	2
22	انثى	مستشفى حكومي	بكالوريوس	2	2	2	1	2	1	1	4	3	1	1	1	0	2	2	1	2	2	1	2	1	1	1	4	2	1	1	1	1	2	4	2	2	2	0	2	1	1	0	1	2	0	0	0	0	2
22	انثى	مستشفى حكومي	بكالوريوس	2	2	2	1	2	1	3	4	3	1	1	1	0	2	2	0	2	3	1	2	1	1	1	4	2	1	0	1	1	2	2	2	2	4	0	2	1	1	0	1	1	0	0	0	0	2
23	انثى	مستشفى حكومي	بكالوريوس	2	2	2	1	2	1	3	4	2	1	1	1	0	2	2	1	2	2	1	2	1	1	2	4	1	1	1	1	1	2	2	2	2	2	0	2	1	1	0	1	1	0	0	0	1	2
22	انثى	مستشفى حكومي	بكالوريوس	2	2	2	1	2	1	1	4	3	1	1	2	0	2	2	1	2	2	1	2	1	1	1	4	2	1	1	1	1	2	2	2	2	4	0	2	1	0	3	0	1	0	0	0	0	3
20	انثى	مركز رعاية اولية	بكالوريوس	2	2	2	2	2	1	2	2	2	2	2	1	2	1	2	2	2	2	2	3	1	2	3	2	2	1	0	1	2	4	2	2	2	2	2	2	0	1	4	2	1	1	1	1	1	3
27	انثى	مستشفى حكومي	بكالوريوس	2	2	2	1	2	1	3	4	2	1	1	1	1	2	2	1	4	2	1	3	1	1	2	4	2	1	1	1	1	2	2	2	2	2	0	2	1	0	1	0	0	0	0	0	0	2
21	انثى	مستشفى حكومي	بكالوريوس	2	2	2	1	2	1	1	4	3	1	1	1	0	2	2	1	2	2	1	2	1	1	1	4	2	1	1	1	1	2	4	2	2	2	0	2	1	1	1	0	2	0	0	0	0	2
22	انثى	مستشفى حكومي	بكالوريوس	2	2	2	1	2	0	1	4	3	1	1	1	0	2	2	1	2	2	1	2	1	1	1	4	2	1	1	2	1	2	2	2	2	2	0	2	1	0	3	1	0	0	0	1	1	4
21	انثى	مستشفى حكومي	بكالوريوس	2	2	2	1	2	1	3	4	3	1	1	1	0	2	2	1	3	3	3	3	1	1	1	4	2	1	1	1	1	2	2	2	2	2	0	2	1	1	0	1	2	0	1	0	0	2
40	ذكر	مستشفى حكومي	ماجستير	4	2	3	2	2	1	1	4	1	1	1	1	0	2	2	1	2	2	1	3	1	1	2	4	2	1	1	1	1	2	2	2	2	2	0	2	1	0	3	0	0	0	0	0	1	3
22	انثى	مستشفى حكومي	بكالوريوس	2	2	2	1	2	1	3	4	3	1	1	1	0	2	2	1	2	3	1	2	1	1	1	4	2	1	1	1	1	2	4	2	2	2	0	2	1	0	3	0	2	0	0	0	0	2
26	انثى	مستشفى حكومي	بكالوريوس	2	3	2	1	2	1	3	4	2	1	1	1	0	2	2	1	2	2	3	2	1	1	2	4	2	1	1	1	1	2	2	2	2	2	0	2	1	1	0	1	0	1	1	0	0	2
28	انثى	مستشفى حكومي	بكالوريوس	2	2	2	1	2	1	3	4	3	1	1	1	0	1	2	1	2	3	1	3	1	1	1	4	2	1	1	2	1	2	2	2	2	4	0	2	1	1	1	0	2	0	0	0	0	2
23	انثى	مستشفى حكومي	بكالوريوس	2	2	2	1	2	1	1	4	3	1	1	0	0	2	2	1	2	2	1	2	1	1	1	4	2	1	1	1	1	2	2	2	2	2	0	2	1	0	1	1	0	0	1	0	1	4
25	انثى	مستشفى حكومي	بكالوريوس	2	2	2	1	2	1	3	4	3	1	1	0	0	2	2	1	2	4	3	3	1	1	1	4	2	1	1	1	1	2	2	2	2	2	0	2	1	1	0	0	0	1	0	0	0	2
23	انثى	مستشفى حكومي	بكالوريوس	2	2	2	1	2	0	3	4	3	2	1	1	0	2	2	1	4	2	3	2	1	1	1	4	2	1	1	1	1	4	2	2	2	4	0	2	1	0	1	2	2	0	0	1	0	2
22	انثى	مستشفى حكومي	بكالوريوس	2	2	2	1	2	1	1	4	3	1	1	1	0	2	2	1	2	2	1	2	1	1	2	4	2	1	1	2	1	2	4	2	2	2	0	2	1	1	0	3	3	0	0	1	1	4
22	انثى	مركز رعاية اولية	بكالوريوس	2	2	2	2	2	2	2	2	2	1	2	1	2	2	2	2	4	2	2	2	1	2	3	2	1	1	1	1	2	2	4	2	2	2	2	2	0	1	4	2	1	1	1	1	1	3
22	انثى	مركز رعاية اولية	بكالوريوس	2	2	2	2	2	2	2	2	2	1	2	1	2	2	2	2	2	3	2	2	1	2	3	2	2	1	0	1	2	2	4	2	2	4	2	2	0	1	4	2	1	1	1	1	1	3
22	انثى	مستشفى حكومي	بكالوريوس	2	2	2	2	2	1	3	4	3	1	1	1	0	2	2	1	2	2	1	3	1	1	1	4	2	1	1	1	1	2	2	2	2	2	0	2	1	0	1	2	0	0	1	0	0	2
22	انثى	مستشفى حكومي	بكالوريوس	2	2	2	1	2	1	3	4	3	1	1	1	0	2	2	1	2	2	1	2	1	1	1	4	2	1	1	1	1	2	2	2	2	4	0	2	1	0	3	0	2	0	0	0	0	2
29	انثى	مستشفى خاص	بكالوريوس	2	2	2	2	2	0	1	4	4	1	2	1	0	2	2	2	4	2	2	3	2	2	2	4	2	2	2	2	2	4	2	2	2	2	2	2	2	0	3	2	2	2	2	2	2	3
28	انثى	مستشفى حكومي	بكالوريوس	2	2	2	1	2	1	3	4	2	1	1	1	0	2	2	1	2	2	1	2	1	1	1	4	2	1	1	1	1	2	2	2	2	2	0	2	1	0	1	3	0	0	0	0	0	2
21	انثى	مستشفى حكومي	بكالوريوس	2	2	2	1	2	1	3	4	3	1	1	1	0	2	2	1	4	3	1	3	1	1	1	4	2	1	1	1	1	2	2	2	3	2	0	2	1	0	0	0	0	1	0	0	0	2
22	انثى	مستشفى حكومي	بكالوريوس	2	2	2	1	2	1	1	4	3	1	1	1	0	2	2	1	2	2	1	3	1	1	1	4	2	1	1	1	1	2	2	2	2	4	0	2	1	0	2	2	0	0	1	0	0	3
34	انثى	مستشفى حكومي	بكالوريوس	2	2	2	1	2	1	3	4	3	1	1	0	0	2	2	0	4	2	3	2	1	1	2	4	2	1	1	2	1	2	2	2	2	2	0	2	1	2	3	0	2	0	0	1	1	2
25	انثى	مستشفى حكومي	بكالوريوس	2	2	2	1	2	0	3	4	2	1	1	1	0	3	2	1	2	4	1	2	1	1	1	4	2	1	1	1	1	2	2	2	2	4	0	2	1	2	0	2	0	0	0	0	0	4
30	انثى	مستشفى حكومي	بكالوريوس	2	3	2	2	2	1	1	4	3	1	1	1	0	1	2	1	3	2	3	3	1	1	1	4	2	1	1	1	1	2	2	2	2	4	0	2	1	0	0	0	2	1	1	0	0	2
23	انثى	مستشفى حكومي	بكالوريوس	2	2	2	1	2	1	3	4	3	1	1	1	0	2	2	1	2	2	1	2	1	1	1	4	2	1	1	1	1	2	2	2	2	2	0	2	1	2	3	3	0	0	0	2	0	4
2	انثى	مستشفى حكومي	بكالوريوس	2	3	2	1	2	1	3	4	3	1	1	1	0	2	2	2	2	2	1	2	1	1	2	4	2	1	1	2	1	2	2	2	2	4	0	2	1	2	3	0	3	0	0	0	1	2
20	انثى	مستشفى حكومي	بكالوريوس	2	2	2	1	2	1	1	4	3	1	1	1	0	2	2	1	4	2	3	2	1	1	1	4	2	1	1	1	1	4	4	2	2	2	0	2	1	0	2	2	0	0	1	0	1	2
34	انثى	مستشفى حكومي	ماجستير	3	3	3	2	3	1	4	4	4	3	3	3	2	3	4	3	3	3	3	3	3	3	3	4	3	2	2	1	0	2	2	2	2	2	1	4	4	1	3	1	1	1	1	1	1	1
22	انثى	مستشفى حكومي	بكالوريوس	2	2	2	1	2	1	3	4	3	1	1	0	0	2	2	1	2	2	1	2	1	1	1	4	1	1	1	1	1	2	4	2	2	4	0	2	1	2	0	0	0	0	0	0	0	2
33	انثى	مستشفى حكومي	بكالوريوس	2	2	2	1	2	1	1	4	3	1	1	1	0	2	2	1	2	2	1	2	1	1	1	4	2	1	1	1	1	2	2	2	2	2	0	2	1	0	0	2	0	0	1	0	0	2
38	ذكر	مستشفى حكومي	بكالوريوس	2	2	2	1	2	1	3	4	3	1	1	1	0	2	2	1	2	3	3	2	1	1	1	4	2	2	1	1	1	2	4	2	2	2	0	2	1	0	2	3	3	0	0	0	1	2
29	انثى	مستشفى حكومي	بكالوريوس	2	2	2	1	2	1	3	4	3	1	1	1	0	2	2	1	2	4	1	2	1	1	1	4	2	1	1	1	1	2	2	2	2	2	0	2	1	0	0	2	0	0	0	0	0	2
28	انثى	مركز رعاية اولية	بكالوريوس	2	2	2	2	2	2	2	2	2	2	2	1	2	2	2	2	2	2	2	2	1	2	3	2	2	1	2	1	2	2	2	2	2	2	2	2	0	1	4	2	1	1	1	1	1	3
26	انثى	مستشفى حكومي	بكالوريوس	2	2	2	1	2	0	3	4	3	1	1	1	0	2	2	1	2	4	1	2	1	1	1	4	2	1	1	1	1	4	2	2	2	2	0	2	1	3	0	1	1	0	0	0	0	3
25	ذكر	مستشفى خاص	بكالوريوس	2	2	2	2	2	1	3	4	4	1	2	1	0	2	2	2	4	2	2	2	2	2	2	4	2	2	2	2	2	2	2	2	2	2	2	2	2	2	3	2	2	2	2	2	2	4
23	انثى	مستشفى حكومي	بكالوريوس	2	2	2	1	2	1	3	4	3	1	1	1	0	2	2	1	3	2	3	3	1	1	1	4	2	1	1	1	1	2	4	2	2	2	0	2	1	0	2	0	0	0	0	0	0	2
22	انثى	مستشفى حكومي	بكالوريوس	2	2	2	1	2	1	3	4	3	1	1	0	0	2	2	3	2	2	1	2	1	1	2	4	2	1	1	1	1	2	2	2	2	4	0	2	1	1	3	0	0	1	1	1	0	2
33	انثى	مستشفى حكومي	بكالوريوس	2	2	2	2	2	1	3	4	3	1	1	1	0	2	2	1	2	3	1	3	1	1	1	4	1	1	1	1	1	4	4	2	3	2	0	2	1	0	3	0	0	0	0	2	0	2
20	ذكر	مستشفى حكومي	دبلوم	2	2	2	3	4	2	2	4	1	2	2	0	0	3	4	2	3	2	3	0	0	0	1	4	1	1	1	2	1	3	3	4	4	4	0	2	0	0	2	2	3	1	1	0	1	2
25	انثى	مستشفى حكومي	بكالوريوس	2	2	2	2	2	1	3	4	4	1	2	1	0	2	2	3	2	2	2	2	2	2	2	4	2	2	2	2	2	2	2	2	2	2	2	2	2	1	3	2	2	2	2	2	2	3
25	انثى	مستشفى حكومي	بكالوريوس	2	2	2	2	2	1	3	4	2	1	2	1	0	2	2	2	2	4	2	2	3	2	2	4	2	2	2	2	2	2	2	2	2	2	2	2	2	0	3	2	2	2	2	2	2	2
43	انثى	مستشفى حكومي	بكالوريوس	2	2	2	2	2	1	1	4	4	1	2	1	0	2	2	2	4	2	2	2	2	2	2	4	2	2	2	2	2	2	2	2	2	2	2	2	0	2	3	2	2	2	2	2	2	2
30	انثى	مستشفى حكومي	بكالوريوس	2	2	2	2	2	1	3	4	1	1	2	1	0	2	2	2	2	2	2	2	2	2	2	4	2	2	2	2	2	2	2	2	2	2	2	2	2	0	3	2	2	2	2	2	2	2
29	انثى	مستشفى حكومي	دبلوم	2	3	2	3	4	2	2	4	1	1	2	0	0	3	4	2	3	2	3	0	0	0	1	4	1	1	1	2	1	3	3	4	4	4	0	2	0	0	2	0	3	1	1	0	1	2
49	انثى	مستشفى حكومي	دبلوم	2	2	2	3	4	2	2	4	1	1	2	0	0	1	4	2	3	2	3	0	0	0	1	4	1	1	1	1	1	3	3	4	4	4	0	2	0	0	2	2	3	1	2	0	1	2
31	ذكر	مستشفى حكومي	ماجستير	4	4	2	2	4	1	1	4	2	3	4	2	3	3	4	2	4	4	3	4	2	3	3	4	2	2	0	1	2	4	4	4	4	4	0	4	2	2	4	2	2	2	2	2	2	3
28	انثى	مستشفى حكومي	بكالوريوس	2	2	2	2	2	1	3	4	4	1	2	1	0	2	2	2	2	2	2	2	2	2	2	4	2	2	1	2	2	2	2	2	2	4	2	2	2	0	3	2	2	2	2	2	2	2
39	انثى	مستشفى حكومي	دبلوم	2	2	2	3	4	2	2	4	1	1	2	0	0	3	4	2	3	2	3	0	0	0	1	4	1	1	1	1	1	3	3	4	4	4	0	2	0	2	2	1	3	1	1	0	1	2
27	انثى	مستشفى حكومي	بكالوريوس	2	2	2	2	2	1	3	4	4	2	2	1	0	2	2	2	2	4	2	2	2	2	2	4	2	2	2	2	2	2	4	2	2	4	2	2	2	0	3	2	2	2	2	2	2	4
48	انثى	مستشفى حكومي	بكالوريوس	2	2	2	2	2	1	3	4	4	1	2	0	0	2	2	2	4	4	2	2	2	2	2	4	2	2	2	2	2	4	2	2	2	2	2	2	2	0	3	2	2	2	2	2	2	3
34	انثى	مستشفى حكومي	دبلوم	2	2	2	3	4	2	2	4	1	1	1	0	0	3	4	2	3	2	3	0	0	0	1	4	1	1	1	1	1	3	3	4	4	4	0	2	0	0	2	2	3	1	1	0	1	2
29	انثى	مستشفى حكومي	بكالوريوس	2	2	2	2	2	2	2	2	2	1	2	1	2	2	2	2	2	2	2	2	1	2	3	2	2	1	1	1	2	2	2	2	2	4	2	2	0	2	4	2	1	1	1	1	1	3
26	انثى	مستشفى حكومي	بكالوريوس	2	2	2	2	2	2	2	2	2	1	2	1	2	2	2	2	2	2	3	3	1	2	3	2	2	1	1	1	2	2	4	2	2	2	2	2	0	4	4	2	1	1	1	1	1	3
29	انثى	مستشفى حكومي	بكالوريوس	2	2	2	2	2	2	2	2	2	1	2	1	2	2	2	2	2	2	2	2	1	2	3	2	2	1	1	1	2	4	2	2	2	2	2	2	0	1	4	2	1	1	1	1	1	3
34	انثى	مستشفى حكومي	بكالوريوس	2	2	2	2	2	2	2	2	2	1	2	0	2	2	2	3	2	2	2	2	1	2	3	2	2	4	1	1	2	4	2	2	2	2	2	2	0	1	4	2	1	2	1	1	1	3
29	ذكر	مركز رعاية اولية	دبلوم	2	2	2	3	4	2	2	4	1	1	2	0	0	3	4	2	3	4	3	0	0	0	1	4	1	1	1	1	1	3	3	4	4	4	0	2	0	0	2	1	3	1	1	0	1	2
26	انثى	مستشفى خاص	بكالوريوس	2	2	2	2	2	1	3	4	4	1	2	1	0	2	2	2	2	2	2	2	2	2	2	4	2	2	2	2	2	4	4	2	2	2	2	2	2	0	3	2	2	2	2	2	2	2
27	انثى	مستشفى حكومي	بكالوريوس	3	3	3	2	3	3	4	4	3	3	3	3	3	3	4	3	3	3	3	3	3	3	3	4	3	2	1	1	0	1	2	2	2	2	1	4	2	1	3	1	1	1	1	1	1	1
41	انثى	مستشفى حكومي	بكالوريوس	3	3	3	2	3	0	4	4	4	3	3	3	0	3	4	3	3	4	3	3	3	3	3	4	3	2	2	1	0	2	2	3	2	2	1	4	1	1	3	1	1	1	1	1	1	1
30	ذكر	مستشفى حكومي	بكالوريوس	3	3	3	2	3	0	1	4	4	3	3	3	0	3	4	3	4	3	3	3	3	3	3	4	3	3	2	1	1	2	2	2	2	4	0	4	2	3	3	1	1	1	1	1	1	1
31	انثى	مستشفى حكومي	بكالوريوس	3	3	3	2	3	3	1	4	3	3	3	3	3	3	4	3	3	4	3	3	3	3	3	4	1	2	2	1	0	2	4	2	2	2	1	4	4	1	3	1	1	1	1	1	1	1
28	انثى	مستشفى حكومي	بكالوريوس	3	3	3	2	3	1	4	4	4	3	3	3	0	3	4	3	3	3	3	3	3	3	3	4	3	2	2	2	0	2	2	2	2	4	1	4	4	1	3	1	1	1	1	1	1	4
47	انثى	مستشفى حكومي	بكالوريوس	3	3	3	2	3	3	1	4	4	3	3	3	3	1	4	3	3	3	3	3	3	3	3	4	3	2	1	1	1	4	2	2	2	4	1	4	1	2	3	1	1	2	1	1	1	1
29	انثى	مستشفى حكومي	بكالوريوس	3	3	3	2	3	0	1	4	3	3	3	3	3	3	4	3	3	3	3	3	3	3	3	4	1	2	1	1	0	4	2	2	2	2	0	4	4	1	3	1	1	1	1	1	1	1
32	انثى	مستشفى حكومي	بكالوريوس	3	3	3	2	3	0	4	4	4	3	1	3	0	3	4	3	4	3	3	3	4	3	3	3	3	2	2	1	0	2	2	2	3	4	0	4	1	2	3	2	1	1	1	1	1	4
30	انثى	مستشفى حكومي	بكالوريوس	3	3	3	2	3	1	4	4	4	3	3	3	3	1	4	3	3	4	3	3	3	3	3	4	3	1	2	1	0	2	2	2	2	2	1	4	2	1	3	1	1	1	1	1	1	4
28	ذكر	مستشفى حكومي	بكالوريوس	3	3	3	2	3	3	2	4	4	3	3	3	0	3	4	3	3	3	3	3	3	3	3	4	3	2	2	1	0	2	2	2	2	4	1	4	1	1	3	1	1	1	1	1	1	3
29	ذكر	مستشفى حكومي	بكالوريوس	3	3	3	2	3	3	4	4	4	3	3	3	3	3	4	3	3	3	3	3	3	3	3	4	3	2	2	1	0	2	4	2	2	2	1	4	2	1	3	1	1	1	1	1	1	4
33	ذكر	مستشفى حكومي	بكالوريوس	3	3	3	2	3	0	4	4	3	3	1	0	0	3	4	3	3	3	3	3	3	3	3	4	3	2	1	1	0	3	4	2	2	2	0	4	4	1	3	2	1	1	1	1	1	1
33	انثى	مستشفى حكومي	بكالوريوس	3	3	3	2	3	0	2	4	4	3	3	0	3	3	4	3	3	3	3	3	3	3	3	4	3	2	2	1	0	2	2	2	2	2	1	4	3	1	2	1	2	1	1	1	1	1
34	انثى	مستشفى حكومي	بكالوريوس	3	3	2	2	3	0	4	4	3	3	3	3	0	3	4	0	3	4	3	3	3	3	3	4	3	2	2	1	2	2	2	2	2	2	0	4	4	3	3	1	1	2	1	1	1	1
29	انثى	مستشفى حكومي	بكالوريوس	3	3	3	2	3	0	2	4	4	3	3	3	0	3	4	3	3	3	3	3	3	3	3	4	3	2	1	1	1	2	2	2	2	2	1	4	1	1	3	1	1	1	1	1	1	1
34	ذكر	مستشفى حكومي	بكالوريوس	3	3	3	2	3	0	4	4	4	3	3	3	3	3	4	3	3	3	3	3	3	3	3	4	3	2	2	1	0	3	2	2	2	2	0	4	4	1	3	1	1	1	1	1	1	3
25	انثى	مركز رعاية اولية	دبلوم	2	2	2	3	4	2	2	4	1	1	2	0	0	3	4	2	4	4	3	0	0	0	1	4	1	1	1	1	1	3	3	4	4	4	0	2	0	0	2	0	3	1	1	0	1	2
33	ذكر	مستشفى حكومي	بكالوريوس	2	2	2	2	2	1	3	4	4	1	2	1	0	2	2	2	4	2	2	2	2	2	2	4	2	3	2	2	2	2	4	2	2	2	2	2	2	2	3	2	2	2	2	2	2	2
31	انثى	مستشفى خاص	دبلوم	2	2	2	3	4	2	2	4	1	1	2	0	0	3	4	2	3	4	3	0	0	0	1	4	1	1	1	1	1	3	4	4	4	4	0	2	0	2	2	0	3	1	1	0	1	2
26	انثى	مستشفى حكومي	بكالوريوس	2	2	2	2	2	2	2	4	4	2	2	2	1	2	2	4	2	2	1	2	0	1	1	4	2	1	0	0	1	2	2	2	2	2	2	2	2	2	2	2	2	2	2	1	1	1
33	انثى	مستشفى حكومي	بكالوريوس	2	2	2	2	2	2	2	4	3	2	2	2	1	2	2	4	2	2	1	2	0	1	1	4	2	1	0	0	1	2	2	2	2	2	2	2	2	2	2	2	2	2	2	1	1	3
29	انثى	مستشفى حكومي	بكالوريوس	2	2	2	2	2	2	2	4	4	2	2	0	1	2	2	4	2	4	1	2	4	1	2	4	2	1	0	0	1	2	2	2	2	4	0	2	2	2	2	2	2	2	2	1	1	3
27	انثى	مستشفى حكومي	بكالوريوس	2	3	2	2	2	2	2	4	4	2	2	2	1	2	2	4	2	4	3	2	0	1	1	4	2	1	0	3	1	4	4	2	2	2	2	2	2	2	2	2	2	2	2	1	1	1
26	انثى	مستشفى حكومي	بكالوريوس	2	2	2	2	2	2	2	4	4	2	2	2	1	2	2	4	2	2	1	2	0	1	1	4	1	2	0	0	1	2	2	2	2	4	2	2	2	2	2	2	2	2	2	1	1	1
30	انثى	مركز رعاية اولية	دبلوم	2	2	2	3	4	2	2	4	1	1	2	0	0	3	4	2	3	4	3	0	0	0	1	4	1	1	1	1	1	3	3	4	4	4	0	2	0	0	2	1	3	1	1	0	1	2
29	انثى	مستشفى حكومي	بكالوريوس	4	2	2	2	2	1	1	2	1	1	1	0	0	1	1	1	2	4	3	1	1	1	1	4	2	1	1	1	1	2	1	2	1	2	0	2	1	0	2	1	1	1	1	1	1	1
21	انثى	مستشفى حكومي	بكالوريوس	2	2	2	2	2	1	1	2	1	1	1	0	0	1	1	1	4	2	1	1	1	1	2	4	2	1	1	1	1	2	4	2	1	2	1	2	1	0	2	1	1	1	1	1	1	3
21	انثى	مركز رعاية اولية	بكالوريوس	2	2	2	2	2	2	2	2	2	1	2	1	2	2	2	2	2	2	2	2	1	2	3	2	2	1	1	1	2	2	2	2	2	2	2	2	0	1	4	2	1	1	1	1	1	3
20	انثى	مستشفى حكومي	بكالوريوس	2	2	2	2	2	0	2	4	4	2	2	2	1	2	2	4	2	4	1	2	0	1	1	3	2	1	0	0	1	2	2	2	2	2	2	2	2	2	2	2	2	2	2	1	1	1
20	انثى	مستشفى حكومي	بكالوريوس	2	2	2	2	2	2	2	4	4	2	2	2	1	1	2	4	2	2	1	2	0	1	1	4	2	3	0	0	1	2	2	2	2	2	2	2	2	2	2	2	2	2	2	1	1	1
28	ذكر	مستشفى حكومي	بكالوريوس	2	2	2	2	2	2	2	4	4	2	2	2	1	2	2	4	2	2	1	2	0	1	1	4	2	1	0	0	1	2	2	2	2	4	2	2	2	2	2	2	2	2	2	1	1	3
21	انثى	مستشفى حكومي	بكالوريوس	2	2	2	2	2	2	2	4	4	2	2	2	1	2	2	4	2	2	3	2	0	1	1	4	2	1	0	0	1	4	2	2	2	2	2	2	3	2	2	3	2	2	2	1	1	1
24	ذكر	مستشفى خاص	بكالوريوس	2	2	2	2	2	1	1	2	1	1	1	0	0	1	1	1	2	2	3	1	1	1	2	4	2	1	1	1	1	2	1	2	1	2	1	2	1	0	2	1	1	1	1	2	1	3
19	انثى	مستشفى خاص	بكالوريوس	2	2	2	2	2	1	1	2	1	1	1	0	0	1	1	1	2	2	1	1	1	1	1	4	2	1	1	1	1	4	1	2	1	2	1	2	1	0	2	1	1	1	1	1	1	1
28	انثى	مستشفى حكومي	بكالوريوس	2	2	2	2	2	2	2	4	4	2	2	2	1	2	2	4	4	4	1	2	0	1	1	4	2	1	0	0	1	2	4	2	2	2	2	2	2	2	2	2	2	2	2	1	1	1
31	ذكر	مستشفى خاص	بكالوريوس	2	2	2	2	2	1	1	2	1	1	1	0	0	1	1	1	2	4	3	1	1	1	1	4	2	1	1	1	1	2	1	2	1	2	1	2	1	0	2	1	1	1	1	1	1	3
19	انثى	مستشفى حكومي	بكالوريوس	2	2	2	2	2	1	1	2	1	1	1	0	0	1	1	1	2	2	1	1	1	1	2	4	2	1	1	1	1	2	1	2	1	2	1	2	1	0	2	1	1	1	1	1	1	1
24	انثى	مركز رعاية اولية	دبلوم	2	2	2	3	4	2	2	4	1	1	2	0	0	3	4	2	3	4	3	0	0	0	1	4	1	1	1	1	1	3	3	4	4	4	0	2	0	0	2	0	3	1	1	0	1	2
29	انثى	مستشفى حكومي	ماجستير	4	4	2	2	4	1	1	4	2	3	4	2	3	3	4	2	4	4	3	4	2	3	3	4	2	2	0	1	2	4	4	4	4	4	1	4	2	2	4	2	2	2	2	2	2	3
39	ذكر	مستشفى حكومي	ماجستير	4	4	2	2	4	1	1	4	2	3	4	2	3	3	4	2	4	4	3	4	2	3	3	4	2	2	0	1	2	4	4	4	4	4	1	4	2	2	4	2	2	2	2	2	2	3
25	انثى	مستشفى حكومي	بكالوريوس	2	2	2	2	2	2	2	4	4	2	2	2	1	2	2	4	2	2	1	2	0	1	1	4	2	1	0	0	1	2	2	2	2	4	2	2	1	2	2	2	2	2	2	1	1	1
40	انثى	مستشفى حكومي	بكالوريوس	2	2	2	2	2	2	2	4	4	2	2	2	1	2	2	4	2	2	1	2	0	1	1	4	2	2	0	0	1	2	2	2	2	2	2	2	2	2	2	2	2	2	2	1	1	1
26	انثى	مركز رعاية اولية	بكالوريوس	2	2	2	2	2	2	2	2	2	1	2	1	2	2	2	2	2	2	2	2	1	2	3	2	2	1	1	1	2	2	2	2	2	2	2	2	0	1	4	2	1	1	1	1	1	3
40	انثى	مركز رعاية اولية	بكالوريوس	4	3	4	4	4	2	4	4	2	3	3	3	3	4	4	3	4	2	3	3	0	0	2	4	1	1	1	0	4	4	4	4	4	4	2	4	0	0	4	3	2	0	0	0	0	3
26	ذكر	مستشفى خاص	دبلوم	2	2	2	3	4	2	2	4	1	1	2	0	0	3	4	2	3	2	3	0	0	0	1	4	1	1	1	1	1	3	4	4	4	4	0	2	0	0	2	0	3	1	1	2	1	2
38	ذكر	مستشفى خاص	دبلوم	2	2	2	2	4	0	2	4	3	0	2	1	0	4	4	2	1	0	2	2	0	0	1	4	2	1	1	2	2	0	1	0	0	0	0	0	0	0	0	3	1	0	0	0	1	4
28	ذكر	مستشفى حكومي	دبلوم	2	4	3	3	2	0	4	4	2	0	0	0	0	2	3	1	4	4	3	3	0	0	0	4	2	0	0	0	1	4	4	0	0	4	0	4	1	0	2	0	0	1	2	0	0	4
25	ذكر	مستشفى حكومي	بكالوريوس	4	3	3	2	1	1	2	4	3	1	2	2	2	4	2	4	0	3	4	2	2	2	2	4	4	3	0	4	2	4	4	3	3	4	2	4	1	1	4	1	2	1	2	2	1	4
44	انثى	مركز رعاية اولية	دبلوم	1	2	2	1	2	1	2	4	2	1	2	0	0	3	3	1	2	2	2	2	1	1	2	4	1	1	1	0	2	2	2	2	2	2	2	2	2	1	2	2	2	2	2	2	2	2
36	ذكر	مركز رعاية اولية	بكالوريوس	2	2	2	2	2	2	2	2	2	1	2	1	2	2	2	2	4	4	2	2	1	2	3	2	2	1	1	1	2	2	2	2	2	2	2	2	0	1	4	2	1	1	1	1	1	3
55	ذكر	مستشفى حكومي	بكالوريوس	4	4	4	4	4	0	1	4	4	4	4	4	1	4	4	3	4	4	4	0	0	4	2	4	2	2	2	2	2	4	4	4	4	4	4	4	3	3	4	3	2	1	1	1	1	4
52	انثى	مستشفى خاص	بكالوريوس	4	4	4	4	4	0	4	4	4	2	4	0	4	4	4	2	4	4	4	4	1	1	4	4	4	2	2	0	2	4	4	4	4	4	2	4	4	4	4	1	4	2	2	2	2	2
28	ذكر	مستشفى حكومي	بكالوريوس	2	2	2	2	2	1	2	4	2	2	2	1	1	2	2	3	2	2	2	2	0	0	3	4	2	1	0	0	1	3	3	2	2	4	1	4	0	1	3	1	1	1	1	1	1	3
35	ذكر	مستشفى حكومي	دبلوم	2	2	3	2	2	0	2	4	2	1	2	1	1	2	2	2	2	2	2	2	1	1	1	2	3	3	3	3	3	3	4	4	4	4	0	4	1	1	3	2	3	1	1	1	1	1
24	انثى	مستشفى حكومي	بكالوريوس	2	2	2	2	2	1	1	4	2	2	2	1	1	2	2	1	1	1	3	0	0	0	1	4	1	1	1	0	1	2	2	2	2	2	1	2	1	1	2	3	1	1	1	1	1	2
33	انثى	مركز رعاية اولية	ماجستير	4	4	2	2	4	1	1	4	2	3	4	2	3	3	4	2	4	4	3	4	2	4	3	4	2	2	0	1	2	4	4	4	4	4	1	4	2	2	4	2	2	2	2	2	2	3
28	انثى	مستشفى خاص	بكالوريوس	2	2	2	2	2	0	2	2	2	2	2	2	0	2	2	1	3	3	3	3	1	3	3	4	3	2	1	2	2	4	4	4	4	4	0	4	0	0	3	1	2	1	1	1	1	4
42	انثى	مركز رعاية اولية	بكالوريوس	2	2	2	2	2	3	3	4	2	1	0	1	0	2	2	3	2	2	3	2	2	3	4	4	3	2	2	2	1	4	4	4	4	4	2	2	2	2	3	2	2	2	2	2	2	2
37	ذكر	مستشفى حكومي	ماجستير	4	3	3	2	3	3	4	4	4	3	3	3	3	3	4	3	3	3	3	3	3	3	3	4	3	2	2	1	0	2	2	2	2	2	1	4	4	1	3	1	1	1	1	1	1	1
29	ذكر	مستشفى حكومي	بكالوريوس	2	2	2	0	2	0	1	2	1	0	0	0	0	1	2	1	2	2	2	0	0	0	1	4	2	2	2	2	0	2	2	2	2	2	0	2	2	0	1	0	0	0	0	1	0	1
36	انثى	مركز رعاية اولية	بكالوريوس	2	2	2	2	2	0	2	2	2	2	2	2	0	3	3	3	2	2	2	2	0	1	0	4	3	0	0	0	2	2	2	2	2	4	3	2	1	0	0	3	2	0	0	0	0	2
28	انثى	مركز رعاية اولية	دبلوم	1	1	1	1	2	0	1	2	2	0	1	0	0	2	2	0	2	2	3	0	0	0	2	4	2	0	0	0	1	2	2	2	1	2	0	2	0	0	2	0	0	0	0	0	0	2
38	ذكر	مستشفى حكومي	بكالوريوس	2	2	2	2	2	2	2	4	4	2	2	2	1	2	2	4	2	2	1	2	0	1	1	4	2	1	0	0	1	2	2	2	2	2	2	2	2	2	2	2	2	2	2	1	1	1
46	ذكر	مستشفى حكومي	دبلوم	2	2	2	2	2	1	2	4	3	2	2	1	1	4	4	1	1	1	2	1	0	1	2	4	3	2	2	1	1	4	4	4	4	4	0	2	2	2	4	2	2	2	2	2	2	2
25	انثى	مستشفى حكومي	بكالوريوس	2	2	2	2	2	1	1	2	1	1	1	0	0	1	1	1	2	2	1	1	1	1	1	4	2	1	1	1	1	2	1	2	1	2	1	2	1	0	2	1	1	1	1	1	1	1
27	انثى	مستشفى حكومي	بكالوريوس	4	2	2	2	2	1	3	4	4	1	2	1	0	2	2	2	2	2	2	2	2	2	2	4	2	2	2	2	2	2	2	2	2	2	2	2	2	0	3	2	2	2	2	2	2	2
23	ذكر	مستشفى حكومي	بكالوريوس	2	2	2	1	2	1	3	4	3	1	1	1	0	2	2	1	2	2	1	2	1	1	1	4	2	1	1	1	1	2	2	2	2	2	0	2	1	0	0	0	0	0	0	0	0	2
35	ذكر	مستشفى حكومي	دبلوم	2	2	2	2	2	2	2	2	2	1	2	1	2	2	2	2	2	2	2	2	1	2	3	2	2	1	1	1	2	2	2	2	2	2	2	2	0	1	4	2	1	1	1	1	1	3
41	انثى	مستشفى حكومي	بكالوريوس	2	2	2	2	2	2	2	2	2	1	2	1	0	2	2	2	2	2	2	2	1	2	3	2	2	1	1	1	2	2	2	2	2	2	2	2	0	1	4	2	2	1	1	1	1	3
27	انثى	مستشفى حكومي	بكالوريوس	2	2	2	1	2	1	1	4	3	1	1	1	0	2	2	1	2	2	1	3	1	1	1	4	2	1	1	1	1	2	2	2	2	2	0	2	1	1	0	0	0	0	0	0	0	3
30	انثى	مركز رعاية اولية	دبلوم	2	2	2	3	4	2	2	4	1	1	2	0	0	1	4	2	3	3	3	0	0	0	1	4	1	1	1	1	1	3	3	4	4	4	0	2	0	0	2	1	3	1	1	0	1	2
31	ذكر	مستشفى حكومي	بكالوريوس	2	2	2	1	2	0	1	4	3	2	1	1	0	2	2	1	2	2	1	3	1	1	1	4	2	1	1	1	1	2	2	2	2	4	0	2	1	0	1	0	1	0	0	0	1	2
28	ذكر	مستشفى حكومي	بكالوريوس	2	2	2	1	2	1	1	4	3	1	1	1	0	2	2	1	2	3	1	3	1	1	1	4	2	1	1	2	1	2	3	2	2	2	0	2	1	1	0	0	0	0	0	0	0	2
26	انثى	مستشفى خاص	دبلوم	2	2	2	3	4	2	2	4	1	2	2	0	0	3	4	2	3	2	3	0	0	0	3	4	1	1	1	2	1	3	3	4	4	4	0	2	0	0	2	1	3	1	1	0	1	3
29	ذكر	مستشفى حكومي	بكالوريوس	2	2	2	2	2	1	3	4	4	1	2	1	0	2	2	2	2	2	2	2	2	2	2	4	2	2	2	2	2	2	2	2	2	2	2	2	2	0	3	2	2	2	2	2	2	2
30	انثى	مستشفى خاص	دبلوم	2	2	2	3	4	1	2	4	1	1	2	0	0	3	4	2	3	2	3	0	0	0	1	4	1	1	1	1	1	3	3	4	4	4	0	2	0	1	2	0	3	1	1	0	1	2
28	ذكر	مستشفى حكومي	بكالوريوس	2	2	2	1	2	1	1	4	3	1	1	1	0	2	2	1	2	2	1	2	1	1	1	4	2	1	1	1	1	2	2	2	2	2	0	2	1	0	0	0	2	0	0	1	0	2
29	انثى	مستشفى حكومي	بكالوريوس	2	3	2	1	2	1	3	4	3	1	1	1	0	1	2	1	2	2	3	2	1	1	1	4	2	1	1	1	1	2	4	2	2	2	0	2	1	0	4	1	0	0	0	0	0	2
29	ذكر	مستشفى حكومي	بكالوريوس	2	2	2	2	2	1	1	4	3	2	1	1	0	2	2	1	2	3	1	2	1	1	1	4	2	1	1	2	1	2	2	2	2	4	0	2	1	1	1	1	2	0	0	0	1	3
22	انثى	مستشفى حكومي	بكالوريوس	2	2	2	1	2	1	3	4	3	1	1	1	0	2	2	1	2	2	1	3	1	1	1	4	1	1	1	1	1	2	2	2	2	2	0	2	1	0	3	1	0	0	0	0	0	4
35	انثى	مستشفى خاص	ماجستير	4	4	2	2	4	0	1	4	2	3	4	2	3	3	4	2	4	4	3	4	2	3	3	4	2	2	0	1	2	4	3	4	4	4	1	4	2	2	4	2	2	2	2	2	2	3
34	انثى	مستشفى حكومي	ماجستير	4	4	2	2	4	1	0	4	2	3	4	2	0	3	4	2	4	4	3	4	2	3	3	4	2	2	0	1	2	4	4	4	4	4	1	4	2	2	4	2	2	2	2	2	2	3
21	انثى	مستشفى حكومي	بكالوريوس	2	2	2	2	2	1	3	4	4	1	2	1	0	2	2	2	2	2	2	2	2	2	2	4	2	2	2	2	2	2	2	2	2	2	2	2	2	0	3	2	2	2	2	2	2	2
23	انثى	مركز رعاية اولية	بكالوريوس	2	2	2	2	2	2	2	2	2	1	2	1	2	1	2	2	2	4	2	2	1	2	3	2	2	1	1	1	2	2	2	2	2	2	2	2	0	1	4	2	1	1	1	1	1	3
21	انثى	مركز رعاية اولية	بكالوريوس	2	2	2	2	2	2	2	2	2	1	2	0	2	2	2	2	2	3	2	2	1	2	3	2	2	1	1	1	2	4	2	2	2	4	2	2	0	1	4	2	1	1	1	1	1	3
24	انثى	مستشفى حكومي	بكالوريوس	2	2	2	1	2	1	3	4	3	1	1	1	0	2	2	1	2	2	1	2	1	1	1	4	2	1	1	1	1	2	2	2	2	2	0	2	1	0	0	0	1	0	0	0	1	4
24	انثى	مستشفى حكومي	بكالوريوس	2	2	2	2	2	1	3	4	3	1	1	1	0	2	2	1	2	4	3	2	1	1	1	4	2	1	1	1	1	2	2	2	2	4	0	2	1	1	3	1	1	0	0	0	0	2
21	انثى	مستشفى حكومي	بكالوريوس	2	2	2	1	2	1	3	4	2	1	1	1	0	2	2	1	2	2	1	2	1	1	2	4	2	1	1	2	1	2	4	2	2	2	0	2	1	0	1	1	1	0	0	1	0	2
22	انثى	مستشفى حكومي	بكالوريوس	2	2	2	1	2	1	1	4	3	1	1	0	0	2	2	1	2	2	1	2	1	1	1	4	2	1	1	1	1	2	2	2	2	2	0	2	1	0	3	0	1	0	0	0	1	2
22	انثى	مستشفى حكومي	بكالوريوس	2	2	2	1	2	1	1	4	3	1	1	1	0	2	2	1	2	2	1	2	1	1	1	4	2	1	1	1	1	2	4	2	2	2	0	2	1	1	0	1	2	0	0	0	0	2
22	انثى	مستشفى حكومي	بكالوريوس	2	2	2	1	2	1	3	4	3	1	1	1	0	2	2	0	2	3	1	2	1	1	1	4	2	1	0	1	1	2	2	2	2	4	0	2	1	1	0	1	1	0	0	0	0	2
23	انثى	مستشفى حكومي	بكالوريوس	2	2	2	1	2	1	3	4	2	1	1	1	0	2	2	1	2	2	1	2	1	1	2	4	1	1	1	1	1	2	2	2	2	2	0	2	1	1	0	1	1	0	0	0	1	2
22	انثى	مستشفى حكومي	بكالوريوس	2	2	2	1	2	1	1	4	3	1	1	2	0	2	2	1	2	2	1	2	1	1	1	4	2	1	1	1	1	2	2	2	2	4	0	2	1	0	3	0	1	0	0	0	0	3
20	انثى	مركز رعاية اولية	بكالوريوس	2	2	2	2	2	1	2	2	2	2	2	1	2	1	2	2	2	2	2	3	1	2	3	2	2	1	0	1	2	4	2	2	2	2	2	2	0	1	4	2	1	1	1	1	1	3
27	انثى	مستشفى حكومي	بكالوريوس	2	2	2	1	2	1	3	4	2	1	1	1	1	2	2	1	4	2	1	3	1	1	2	4	2	1	1	1	1	2	2	2	2	2	0	2	1	0	1	0	0	0	0	0	0	2
21	انثى	مستشفى حكومي	بكالوريوس	2	2	2	1	2	1	1	4	3	1	1	1	0	2	2	1	2	2	1	2	1	1	1	4	2	1	1	1	1	2	4	2	2	2	0	2	1	1	1	0	2	0	0	0	0	2
22	انثى	مستشفى حكومي	بكالوريوس	2	2	2	1	2	0	1	4	3	1	1	1	0	2	2	1	2	2	1	2	1	1	1	4	2	1	1	2	1	2	2	2	2	2	0	2	1	0	3	1	0	0	0	1	1	4
21	انثى	مستشفى حكومي	بكالوريوس	2	2	2	1	2	1	3	4	3	1	1	1	0	2	2	1	3	3	3	3	1	1	1	4	2	1	1	1	1	2	2	2	2	2	0	2	1	1	0	1	2	0	1	0	0	2
40	ذكر	مستشفى حكومي	ماجستير	4	2	3	2	2	1	1	4	1	1	1	1	0	2	2	1	2	2	1	3	1	1	2	4	2	1	1	1	1	2	2	2	2	2	0	2	1	0	3	0	0	0	0	0	1	3
22	انثى	مستشفى حكومي	بكالوريوس	2	2	2	1	2	1	3	4	3	1	1	1	0	2	2	1	2	3	1	2	1	1	1	4	2	1	1	1	1	2	4	2	2	2	0	2	1	0	3	0	2	0	0	0	0	2
26	انثى	مستشفى حكومي	بكالوريوس	2	3	2	1	2	1	3	4	2	1	1	1	0	2	2	1	2	2	3	2	1	1	2	4	2	1	1	1	1	2	2	2	2	2	0	2	1	1	0	1	0	1	1	0	0	2
28	انثى	مستشفى حكومي	بكالوريوس	2	2	2	1	2	1	3	4	3	1	1	1	0	1	2	1	2	3	1	3	1	1	1	4	2	1	1	2	1	2	2	2	2	4	0	2	1	1	1	0	2	0	0	0	0	2
23	انثى	مستشفى حكومي	بكالوريوس	2	2	2	1	2	1	1	4	3	1	1	0	0	2	2	1	2	2	1	2	1	1	1	4	2	1	1	1	1	2	2	2	2	2	0	2	1	0	1	1	0	0	1	0	1	4
25	انثى	مستشفى حكومي	بكالوريوس	2	2	2	1	2	1	3	4	3	1	1	0	0	2	2	1	2	4	3	3	1	1	1	4	2	1	1	1	1	2	2	2	2	2	0	2	1	1	0	0	0	1	0	0	0	2
23	انثى	مستشفى حكومي	بكالوريوس	2	2	2	1	2	0	3	4	3	2	1	1	0	2	2	1	4	2	3	2	1	1	1	4	2	1	1	1	1	4	2	2	2	4	0	2	1	0	1	2	2	0	0	1	0	2
22	انثى	مستشفى حكومي	بكالوريوس	2	2	2	1	2	1	1	4	3	1	1	1	0	2	2	1	2	2	1	2	1	1	2	4	2	1	1	2	1	2	4	2	2	2	0	2	1	1	0	3	3	0	0	1	1	4
22	انثى	مركز رعاية اولية	بكالوريوس	2	2	2	2	2	2	2	2	2	1	2	1	2	2	2	2	4	2	2	2	1	2	3	2	1	1	1	1	2	2	4	2	2	2	2	2	0	1	4	2	1	1	1	1	1	3
22	انثى	مركز رعاية اولية	بكالوريوس	2	2	2	2	2	2	2	2	2	1	2	1	2	2	2	2	2	3	2	2	1	2	3	2	2	1	0	1	2	2	4	2	2	4	2	2	0	1	4	2	1	1	1	1	1	3
22	انثى	مستشفى حكومي	بكالوريوس	2	2	2	2	2	1	3	4	3	1	1	1	0	2	2	1	2	2	1	3	1	1	1	4	2	1	1	1	1	2	2	2	2	2	0	2	1	0	1	2	0	0	1	0	0	2
22	انثى	مستشفى حكومي	بكالوريوس	2	2	2	1	2	1	3	4	3	1	1	1	0	2	2	1	2	2	1	2	1	1	1	4	2	1	1	1	1	2	2	2	2	4	0	2	1	0	3	0	2	0	0	0	0	2
29	انثى	مستشفى خاص	بكالوريوس	2	2	2	2	2	0	1	4	4	1	2	1	0	2	2	2	4	2	2	3	2	2	2	4	2	2	2	2	2	4	2	2	2	2	2	2	2	0	3	2	2	2	2	2	2	3
28	انثى	مستشفى حكومي	بكالوريوس	2	2	2	1	2	1	3	4	2	1	1	1	0	2	2	1	2	2	1	2	1	1	1	4	2	1	1	1	1	2	2	2	2	2	0	2	1	0	1	3	0	0	0	0	0	2
21	انثى	مستشفى حكومي	بكالوريوس	2	2	2	1	2	1	3	4	3	1	1	1	0	2	2	1	4	3	1	3	1	1	1	4	2	1	1	1	1	2	2	2	3	2	0	2	1	0	0	0	0	1	0	0	0	2
22	انثى	مستشفى حكومي	بكالوريوس	2	2	2	1	2	1	1	4	3	1	1	1	0	2	2	1	2	2	1	3	1	1	1	4	2	1	1	1	1	2	2	2	2	4	0	2	1	0	2	2	0	0	1	0	0	3
34	انثى	مستشفى حكومي	بكالوريوس	2	2	2	1	2	1	3	4	3	1	1	0	0	2	2	0	4	2	3	2	1	1	2	4	2	1	1	2	1	2	2	2	2	2	0	2	1	2	3	0	2	0	0	1	1	2
25	انثى	مستشفى حكومي	بكالوريوس	2	2	2	1	2	0	3	4	2	1	1	1	0	3	2	1	2	4	1	2	1	1	1	4	2	1	1	1	1	2	2	2	2	4	0	2	1	2	0	2	0	0	0	0	0	4
30	انثى	مستشفى حكومي	بكالوريوس	2	3	2	2	2	1	1	4	3	1	1	1	0	1	2	1	3	2	3	3	1	1	1	4	2	1	1	1	1	2	2	2	2	4	0	2	1	0	0	0	2	1	1	0	0	2
23	انثى	مستشفى حكومي	بكالوريوس	2	2	2	1	2	1	3	4	3	1	1	1	0	2	2	1	2	2	1	2	1	1	1	4	2	1	1	1	1	2	2	2	2	2	0	2	1	2	3	3	0	0	0	2	0	4
2	انثى	مستشفى حكومي	بكالوريوس	2	3	2	1	2	1	3	4	3	1	1	1	0	2	2	2	2	2	1	2	1	1	2	4	2	1	1	2	1	2	2	2	2	4	0	2	1	2	3	0	3	0	0	0	1	2
20	انثى	مستشفى حكومي	بكالوريوس	2	2	2	1	2	1	1	4	3	1	1	1	0	2	2	1	4	2	3	2	1	1	1	4	2	1	1	1	1	4	4	2	2	2	0	2	1	0	2	2	0	0	1	0	1	2
34	انثى	مستشفى حكومي	ماجستير	3	3	3	2	3	1	4	4	4	3	3	3	2	3	4	3	3	3	3	3	3	3	3	4	3	2	2	1	0	2	2	2	2	2	1	4	4	1	3	1	1	1	1	1	1	1
22	انثى	مستشفى حكومي	بكالوريوس	2	2	2	1	2	1	3	4	3	1	1	0	0	2	2	1	2	2	1	2	1	1	1	4	1	1	1	1	1	2	4	2	2	4	0	2	1	2	0	0	0	0	0	0	0	2
33	انثى	مستشفى حكومي	بكالوريوس	2	2	2	1	2	1	1	4	3	1	1	1	0	2	2	1	2	2	1	2	1	1	1	4	2	1	1	1	1	2	2	2	2	2	0	2	1	0	0	2	0	0	1	0	0	2
38	ذكر	مستشفى حكومي	بكالوريوس	2	2	2	1	2	1	3	4	3	1	1	1	0	2	2	1	2	3	3	2	1	1	1	4	2	2	1	1	1	2	4	2	2	2	0	2	1	0	2	3	3	0	0	0	1	2
29	انثى	مستشفى حكومي	بكالوريوس	2	2	2	1	2	1	3	4	3	1	1	1	0	2	2	1	2	4	1	2	1	1	1	4	2	1	1	1	1	2	2	2	2	2	0	2	1	0	0	2	0	0	0	0	0	2
28	انثى	مركز رعاية اولية	بكالوريوس	2	2	2	2	2	2	2	2	2	2	2	1	2	2	2	2	2	2	2	2	1	2	3	2	2	1	2	1	2	2	2	2	2	2	2	2	0	1	4	2	1	1	1	1	1	3
26	انثى	مستشفى حكومي	بكالوريوس	2	2	2	1	2	0	3	4	3	1	1	1	0	2	2	1	2	4	1	2	1	1	1	4	2	1	1	1	1	4	2	2	2	2	0	2	1	3	0	1	1	0	0	0	0	3
25	ذكر	مستشفى خاص	بكالوريوس	2	2	2	2	2	1	3	4	4	1	2	1	0	2	2	2	4	2	2	2	2	2	2	4	2	2	2	2	2	2	2	2	2	2	2	2	2	2	3	2	2	2	2	2	2	4
23	انثى	مستشفى حكومي	بكالوريوس	2	2	2	1	2	1	3	4	3	1	1	1	0	2	2	1	3	2	3	3	1	1	1	4	2	1	1	1	1	2	4	2	2	2	0	2	1	0	2	0	0	0	0	0	0	2
22	انثى	مستشفى حكومي	بكالوريوس	2	2	2	1	2	1	3	4	3	1	1	0	0	2	2	3	2	2	1	2	1	1	2	4	2	1	1	1	1	2	2	2	2	4	0	2	1	1	3	0	0	1	1	1	0	2
33	انثى	مستشفى حكومي	بكالوريوس	2	2	2	2	2	1	3	4	3	1	1	1	0	2	2	1	2	3	1	3	1	1	1	4	1	1	1	1	1	4	4	2	3	2	0	2	1	0	3	0	0	0	0	2	0	2
20	ذكر	مستشفى حكومي	دبلوم	2	2	2	3	4	2	2	4	1	2	2	0	0	3	4	2	3	2	3	0	0	0	1	4	1	1	1	2	1	3	3	4	4	4	0	2	0	0	2	2	3	1	1	0	1	2
25	انثى	مستشفى حكومي	بكالوريوس	2	2	2	2	2	1	3	4	4	1	2	1	0	2	2	3	2	2	2	2	2	2	2	4	2	2	2	2	2	2	2	2	2	2	2	2	2	1	3	2	2	2	2	2	2	3
25	انثى	مستشفى حكومي	بكالوريوس	2	2	2	2	2	1	3	4	2	1	2	1	0	2	2	2	2	4	2	2	3	2	2	4	2	2	2	2	2	2	2	2	2	2	2	2	2	0	3	2	2	2	2	2	2	2
43	انثى	مستشفى حكومي	بكالوريوس	2	2	2	2	2	1	1	4	4	1	2	1	0	2	2	2	4	2	2	2	2	2	2	4	2	2	2	2	2	2	2	2	2	2	2	2	0	2	3	2	2	2	2	2	2	2
30	انثى	مستشفى حكومي	بكالوريوس	2	2	2	2	2	1	3	4	1	1	2	1	0	2	2	2	2	2	2	2	2	2	2	4	2	2	2	2	2	2	2	2	2	2	2	2	2	0	3	2	2	2	2	2	2	2
29	انثى	مستشفى حكومي	دبلوم	2	3	2	3	4	2	2	4	1	1	2	0	0	3	4	2	3	2	3	0	0	0	1	4	1	1	1	2	1	3	3	4	4	4	0	2	0	0	2	0	3	1	1	0	1	2
49	انثى	مستشفى حكومي	دبلوم	2	2	2	3	4	2	2	4	1	1	2	0	0	1	4	2	3	2	3	0	0	0	1	4	1	1	1	1	1	3	3	4	4	4	0	2	0	0	2	2	3	1	2	0	1	2
31	ذكر	مستشفى حكومي	ماجستير	4	4	2	2	4	1	1	4	2	3	4	2	3	3	4	2	4	4	3	4	2	3	3	4	2	2	0	1	2	4	4	4	4	4	0	4	2	2	4	2	2	2	2	2	2	3
28	انثى	مستشفى حكومي	بكالوريوس	2	2	2	2	2	1	3	4	4	1	2	1	0	2	2	2	2	2	2	2	2	2	2	4	2	2	1	2	2	2	2	2	2	4	2	2	2	0	3	2	2	2	2	2	2	2
39	انثى	مستشفى حكومي	دبلوم	2	2	2	3	4	2	2	4	1	1	2	0	0	3	4	2	3	2	3	0	0	0	1	4	1	1	1	1	1	3	3	4	4	4	0	2	0	2	2	1	3	1	1	0	1	2
27	انثى	مستشفى حكومي	بكالوريوس	2	2	2	2	2	1	3	4	4	2	2	1	0	2	2	2	2	4	2	2	2	2	2	4	2	2	2	2	2	2	4	2	2	4	2	2	2	0	3	2	2	2	2	2	2	4
48	انثى	مستشفى حكومي	بكالوريوس	2	2	2	2	2	1	3	4	4	1	2	0	0	2	2	2	4	4	2	2	2	2	2	4	2	2	2	2	2	4	2	2	2	2	2	2	2	0	3	2	2	2	2	2	2	3
34	انثى	مستشفى حكومي	دبلوم	2	2	2	3	4	2	2	4	1	1	1	0	0	3	4	2	3	2	3	0	0	0	1	4	1	1	1	1	1	3	3	4	4	4	0	2	0	0	2	2	3	1	1	0	1	2
29	انثى	مستشفى حكومي	بكالوريوس	2	2	2	2	2	2	2	2	2	1	2	1	2	2	2	2	2	2	2	2	1	2	3	2	2	1	1	1	2	2	2	2	2	4	2	2	0	2	4	2	1	1	1	1	1	3
26	انثى	مستشفى حكومي	بكالوريوس	2	2	2	2	2	2	2	2	2	1	2	1	2	2	2	2	2	2	3	3	1	2	3	2	2	1	1	1	2	2	4	2	2	2	2	2	0	4	4	2	1	1	1	1	1	3
29	انثى	مستشفى حكومي	بكالوريوس	2	2	2	2	2	2	2	2	2	1	2	1	2	2	2	2	2	2	2	2	1	2	3	2	2	1	1	1	2	4	2	2	2	2	2	2	0	1	4	2	1	1	1	1	1	3
34	انثى	مستشفى حكومي	بكالوريوس	2	2	2	2	2	2	2	2	2	1	2	0	2	2	2	3	2	2	2	2	1	2	3	2	2	4	1	1	2	4	2	2	2	2	2	2	0	1	4	2	1	2	1	1	1	3
29	ذكر	مركز رعاية اولية	دبلوم	2	2	2	3	4	2	2	4	1	1	2	0	0	3	4	2	3	4	3	0	0	0	1	4	1	1	1	1	1	3	3	4	4	4	0	2	0	0	2	1	3	1	1	0	1	2
26	انثى	مستشفى خاص	بكالوريوس	2	2	2	2	2	1	3	4	4	1	2	1	0	2	2	2	2	2	2	2	2	2	2	4	2	2	2	2	2	4	4	2	2	2	2	2	2	0	3	2	2	2	2	2	2	2
27	انثى	مستشفى حكومي	بكالوريوس	3	3	3	2	3	3	4	4	3	3	3	3	3	3	4	3	3	3	3	3	3	3	3	4	3	2	1	1	0	1	2	2	2	2	1	4	2	1	3	1	1	1	1	1	1	1
41	انثى	مستشفى حكومي	بكالوريوس	3	3	3	2	3	0	4	4	4	3	3	3	0	3	4	3	3	4	3	3	3	3	3	4	3	2	2	1	0	2	2	3	2	2	1	4	1	1	3	1	1	1	1	1	1	1
30	ذكر	مستشفى حكومي	بكالوريوس	3	3	3	2	3	0	1	4	4	3	3	3	0	3	4	3	4	3	3	3	3	3	3	4	3	3	2	1	1	2	2	2	2	4	0	4	2	3	3	1	1	1	1	1	1	1
31	انثى	مستشفى حكومي	بكالوريوس	3	3	3	2	3	3	1	4	3	3	3	3	3	3	4	3	3	4	3	3	3	3	3	4	1	2	2	1	0	2	4	2	2	2	1	4	4	1	3	1	1	1	1	1	1	1
28	انثى	مستشفى حكومي	بكالوريوس	3	3	3	2	3	1	4	4	4	3	3	3	0	3	4	3	3	3	3	3	3	3	3	4	3	2	2	2	0	2	2	2	2	4	1	4	4	1	3	1	1	1	1	1	1	4
47	انثى	مستشفى حكومي	بكالوريوس	3	3	3	2	3	3	1	4	4	3	3	3	3	1	4	3	3	3	3	3	3	3	3	4	3	2	1	1	1	4	2	2	2	4	1	4	1	2	3	1	1	2	1	1	1	1
29	انثى	مستشفى حكومي	بكالوريوس	3	3	3	2	3	0	1	4	3	3	3	3	3	3	4	3	3	3	3	3	3	3	3	4	1	2	1	1	0	4	2	2	2	2	0	4	4	1	3	1	1	1	1	1	1	1
32	انثى	مستشفى حكومي	بكالوريوس	3	3	3	2	3	0	4	4	4	3	1	3	0	3	4	3	4	3	3	3	4	3	3	3	3	2	2	1	0	2	2	2	3	4	0	4	1	2	3	2	1	1	1	1	1	4
30	انثى	مستشفى حكومي	بكالوريوس	3	3	3	2	3	1	4	4	4	3	3	3	3	1	4	3	3	4	3	3	3	3	3	4	3	1	2	1	0	2	2	2	2	2	1	4	2	1	3	1	1	1	1	1	1	4
28	ذكر	مستشفى حكومي	بكالوريوس	3	3	3	2	3	3	2	4	4	3	3	3	0	3	4	3	3	3	3	3	3	3	3	4	3	2	2	1	0	2	2	2	2	4	1	4	1	1	3	1	1	1	1	1	1	3
29	ذكر	مستشفى حكومي	بكالوريوس	3	3	3	2	3	3	4	4	4	3	3	3	3	3	4	3	3	3	3	3	3	3	3	4	3	2	2	1	0	2	4	2	2	2	1	4	2	1	3	1	1	1	1	1	1	4
33	ذكر	مستشفى حكومي	بكالوريوس	3	3	3	2	3	0	4	4	3	3	1	0	0	3	4	3	3	3	3	3	3	3	3	4	3	2	1	1	0	3	4	2	2	2	0	4	4	1	3	2	1	1	1	1	1	1
33	انثى	مستشفى حكومي	بكالوريوس	3	3	3	2	3	0	2	4	4	3	3	0	3	3	4	3	3	3	3	3	3	3	3	4	3	2	2	1	0	2	2	2	2	2	1	4	3	1	2	1	2	1	1	1	1	1
34	انثى	مستشفى حكومي	بكالوريوس	3	3	2	2	3	0	4	4	3	3	3	3	0	3	4	0	3	4	3	3	3	3	3	4	3	2	2	1	2	2	2	2	2	2	0	4	4	3	3	1	1	2	1	1	1	1
29	انثى	مستشفى حكومي	بكالوريوس	3	3	3	2	3	0	2	4	4	3	3	3	0	3	4	3	3	3	3	3	3	3	3	4	3	2	1	1	1	2	2	2	2	2	1	4	1	1	3	1	1	1	1	1	1	1
34	ذكر	مستشفى حكومي	بكالوريوس	3	3	3	2	3	0	4	4	4	3	3	3	3	3	4	3	3	3	3	3	3	3	3	4	3	2	2	1	0	3	2	2	2	2	0	4	4	1	3	1	1	1	1	1	1	3
25	انثى	مركز رعاية اولية	دبلوم	2	2	2	3	4	2	2	4	1	1	2	0	0	3	4	2	4	4	3	0	0	0	1	4	1	1	1	1	1	3	3	4	4	4	0	2	0	0	2	0	3	1	1	0	1	2
33	ذكر	مستشفى حكومي	بكالوريوس	2	2	2	2	2	1	3	4	4	1	2	1	0	2	2	2	4	2	2	2	2	2	2	4	2	3	2	2	2	2	4	2	2	2	2	2	2	2	3	2	2	2	2	2	2	2
31	انثى	مستشفى خاص	دبلوم	2	2	2	3	4	2	2	4	1	1	2	0	0	3	4	2	3	4	3	0	0	0	1	4	1	1	1	1	1	3	4	4	4	4	0	2	0	2	2	0	3	1	1	0	1	2
26	انثى	مستشفى حكومي	بكالوريوس	2	2	2	2	2	2	2	4	4	2	2	2	1	2	2	4	2	2	1	2	0	1	1	4	2	1	0	0	1	2	2	2	2	2	2	2	2	2	2	2	2	2	2	1	1	1
33	انثى	مستشفى حكومي	بكالوريوس	2	2	2	2	2	2	2	4	3	2	2	2	1	2	2	4	2	2	1	2	0	1	1	4	2	1	0	0	1	2	2	2	2	2	2	2	2	2	2	2	2	2	2	1	1	3
29	انثى	مستشفى حكومي	بكالوريوس	2	2	2	2	2	2	2	4	4	2	2	0	1	2	2	4	2	4	1	2	4	1	2	4	2	1	0	0	1	2	2	2	2	4	0	2	2	2	2	2	2	2	2	1	1	3
27	انثى	مستشفى حكومي	بكالوريوس	2	3	2	2	2	2	2	4	4	2	2	2	1	2	2	4	2	4	3	2	0	1	1	4	2	1	0	3	1	4	4	2	2	2	2	2	2	2	2	2	2	2	2	1	1	1
26	انثى	مستشفى حكومي	بكالوريوس	2	2	2	2	2	2	2	4	4	2	2	2	1	2	2	4	2	2	1	2	0	1	1	4	1	2	0	0	1	2	2	2	2	4	2	2	2	2	2	2	2	2	2	1	1	1
30	انثى	مركز رعاية اولية	دبلوم	2	2	2	3	4	2	2	4	1	1	2	0	0	3	4	2	3	4	3	0	0	0	1	4	1	1	1	1	1	3	3	4	4	4	0	2	0	0	2	1	3	1	1	0	1	2
29	انثى	مستشفى حكومي	بكالوريوس	4	2	2	2	2	1	1	2	1	1	1	0	0	1	1	1	2	4	3	1	1	1	1	4	2	1	1	1	1	2	1	2	1	2	0	2	1	0	2	1	1	1	1	1	1	1
21	انثى	مستشفى حكومي	بكالوريوس	2	2	2	2	2	1	1	2	1	1	1	0	0	1	1	1	4	2	1	1	1	1	2	4	2	1	1	1	1	2	4	2	1	2	1	2	1	0	2	1	1	1	1	1	1	3
21	انثى	مركز رعاية اولية	بكالوريوس	2	2	2	2	2	2	2	2	2	1	2	1	2	2	2	2	2	2	2	2	1	2	3	2	2	1	1	1	2	2	2	2	2	2	2	2	0	1	4	2	1	1	1	1	1	3
20	انثى	مستشفى حكومي	بكالوريوس	2	2	2	2	2	0	2	4	4	2	2	2	1	2	2	4	2	4	1	2	0	1	1	3	2	1	0	0	1	2	2	2	2	2	2	2	2	2	2	2	2	2	2	1	1	1
20	انثى	مستشفى حكومي	بكالوريوس	2	2	2	2	2	2	2	4	4	2	2	2	1	1	2	4	2	2	1	2	0	1	1	4	2	3	0	0	1	2	2	2	2	2	2	2	2	2	2	2	2	2	2	1	1	1
28	ذكر	مستشفى حكومي	بكالوريوس	2	2	2	2	2	2	2	4	4	2	2	2	1	2	2	4	2	2	1	2	0	1	1	4	2	1	0	0	1	2	2	2	2	4	2	2	2	2	2	2	2	2	2	1	1	3
21	انثى	مستشفى حكومي	بكالوريوس	2	2	2	2	2	2	2	4	4	2	2	2	1	2	2	4	2	2	3	2	0	1	1	4	2	1	0	0	1	4	2	2	2	2	2	2	3	2	2	3	2	2	2	1	1	1
24	ذكر	مستشفى خاص	بكالوريوس	2	2	2	2	2	1	1	2	1	1	1	0	0	1	1	1	2	2	3	1	1	1	2	4	2	1	1	1	1	2	1	2	1	2	1	2	1	0	2	1	1	1	1	2	1	3
19	انثى	مستشفى خاص	بكالوريوس	2	2	2	2	2	1	1	2	1	1	1	0	0	1	1	1	2	2	1	1	1	1	1	4	2	1	1	1	1	4	1	2	1	2	1	2	1	0	2	1	1	1	1	1	1	1
28	انثى	مستشفى حكومي	بكالوريوس	2	2	2	2	2	2	2	4	4	2	2	2	1	2	2	4	4	4	1	2	0	1	1	4	2	1	0	0	1	2	4	2	2	2	2	2	2	2	2	2	2	2	2	1	1	1
31	ذكر	مستشفى خاص	بكالوريوس	2	2	2	2	2	1	1	2	1	1	1	0	0	1	1	1	2	4	3	1	1	1	1	4	2	1	1	1	1	2	1	2	1	2	1	2	1	0	2	1	1	1	1	1	1	3
19	انثى	مستشفى حكومي	بكالوريوس	2	2	2	2	2	1	1	2	1	1	1	0	0	1	1	1	2	2	1	1	1	1	2	4	2	1	1	1	1	2	1	2	1	2	1	2	1	0	2	1	1	1	1	1	1	1
24	انثى	مركز رعاية اولية	دبلوم	2	2	2	3	4	2	2	4	1	1	2	0	0	3	4	2	3	4	3	0	0	0	1	4	1	1	1	1	1	3	3	4	4	4	0	2	0	0	2	0	3	1	1	0	1	2
29	انثى	مستشفى حكومي	ماجستير	4	4	2	2	4	1	1	4	2	3	4	2	3	3	4	2	4	4	3	4	2	3	3	4	2	2	0	1	2	4	4	4	4	4	1	4	2	2	4	2	2	2	2	2	2	3
39	ذكر	مستشفى حكومي	ماجستير	4	4	2	2	4	1	1	4	2	3	4	2	3	3	4	2	4	4	3	4	2	3	3	4	2	2	0	1	2	4	4	4	4	4	1	4	2	2	4	2	2	2	2	2	2	3
25	انثى	مستشفى حكومي	بكالوريوس	2	2	2	2	2	2	2	4	4	2	2	2	1	2	2	4	2	2	1	2	0	1	1	4	2	1	0	0	1	2	2	2	2	4	2	2	1	2	2	2	2	2	2	1	1	1
40	انثى	مستشفى حكومي	بكالوريوس	2	2	2	2	2	2	2	4	4	2	2	2	1	2	2	4	2	2	1	2	0	1	1	4	2	2	0	0	1	2	2	2	2	2	2	2	2	2	2	2	2	2	2	1	1	1
26	انثى	مركز رعاية اولية	بكالوريوس	2	2	2	2	2	2	2	2	2	1	2	1	2	2	2	2	2	2	2	2	1	2	3	2	2	1	1	1	2	2	2	2	2	2	2	2	0	1	4	2	1	1	1	1	1	3
40	انثى	مركز رعاية اولية	بكالوريوس	4	3	4	4	4	2	4	4	2	3	3	3	3	4	4	3	4	2	3	3	0	0	2	4	1	1	1	0	4	4	4	4	4	4	2	4	0	0	4	3	2	0	0	0	0	3
26	ذكر	مستشفى خاص	دبلوم	2	2	2	3	4	2	2	4	1	1	2	0	0	3	4	2	3	2	3	0	0	0	1	4	1	1	1	1	1	3	4	4	4	4	0	2	0	0	2	0	3	1	1	2	1	2
38	ذكر	مستشفى خاص	دبلوم	2	2	2	2	4	0	2	4	3	0	2	1	0	4	4	2	1	0	2	2	0	0	1	4	2	1	1	2	2	0	1	0	0	0	0	0	0	0	0	3	1	0	0	0	1	4
28	ذكر	مستشفى حكومي	دبلوم	2	4	3	3	2	0	4	4	2	0	0	0	0	2	3	1	4	4	3	3	0	0	0	4	2	0	0	0	1	4	4	0	0	4	0	4	1	0	2	0	0	1	2	0	0	4
25	ذكر	مستشفى حكومي	بكالوريوس	4	3	3	2	1	1	2	4	3	1	2	2	2	4	2	4	0	3	4	2	2	2	2	4	4	3	0	4	2	4	4	3	3	4	2	4	1	1	4	1	2	1	2	2	1	4
44	انثى	مركز رعاية اولية	دبلوم	1	2	2	1	2	1	2	4	2	1	2	0	0	3	3	1	2	2	2	2	1	1	2	4	1	1	1	0	2	2	2	2	2	2	2	2	2	1	2	2	2	2	2	2	2	2
36	ذكر	مركز رعاية اولية	بكالوريوس	2	2	2	2	2	2	2	2	2	1	2	1	2	2	2	2	4	4	2	2	1	2	3	2	2	1	1	1	2	2	2	2	2	2	2	2	0	1	4	2	1	1	1	1	1	3
55	ذكر	مستشفى حكومي	بكالوريوس	4	4	4	4	4	0	1	4	4	4	4	4	1	4	4	3	4	4	4	0	0	4	2	4	2	2	2	2	2	4	4	4	4	4	4	4	3	3	4	3	2	1	1	1	1	4
52	انثى	مستشفى خاص	بكالوريوس	4	4	4	4	4	0	4	4	4	2	4	0	4	4	4	2	4	4	4	4	1	1	4	4	4	2	2	0	2	4	4	4	4	4	2	4	4	4	4	1	4	2	2	2	2	2
28	ذكر	مستشفى حكومي	بكالوريوس	2	2	2	2	2	1	2	4	2	2	2	1	1	2	2	3	2	2	2	2	0	0	3	4	2	1	0	0	1	3	3	2	2	4	1	4	0	1	3	1	1	1	1	1	1	3
35	ذكر	مستشفى حكومي	دبلوم	2	2	3	2	2	0	2	4	2	1	2	1	1	2	2	2	2	2	2	2	1	1	1	2	3	3	3	3	3	3	4	4	4	4	0	4	1	1	3	2	3	1	1	1	1	1
24	انثى	مستشفى حكومي	بكالوريوس	2	2	2	2	2	1	1	4	2	2	2	1	1	2	2	1	1	1	3	0	0	0	1	4	1	1	1	0	1	2	2	2	2	2	1	2	1	1	2	3	1	1	1	1	1	2
33	انثى	مركز رعاية اولية	ماجستير	4	4	2	2	4	1	1	4	2	3	4	2	3	3	4	2	4	4	3	4	2	4	3	4	2	2	0	1	2	4	4	4	4	4	1	4	2	2	4	2	2	2	2	2	2	3
28	انثى	مستشفى خاص	بكالوريوس	2	2	2	2	2	0	2	2	2	2	2	2	0	2	2	1	3	3	3	3	1	3	3	4	3	2	1	2	2	4	4	4	4	4	0	4	0	0	3	1	2	1	1	1	1	4
42	انثى	مركز رعاية اولية	بكالوريوس	2	2	2	2	2	3	3	4	2	1	0	1	0	2	2	3	2	2	3	2	2	3	4	4	3	2	2	2	1	4	4	4	4	4	2	2	2	2	3	2	2	2	2	2	2	2
37	ذكر	مستشفى حكومي	ماجستير	4	3	3	2	3	3	4	4	4	3	3	3	3	3	4	3	3	3	3	3	3	3	3	4	3	2	2	1	0	2	2	2	2	2	1	4	4	1	3	1	1	1	1	1	1	1
29	ذكر	مستشفى حكومي	بكالوريوس	2	2	2	0	2	0	1	2	1	0	0	0	0	1	2	1	2	2	2	0	0	0	1	4	2	2	2	2	0	2	2	2	2	2	0	2	2	0	1	0	0	0	0	1	0	1
36	انثى	مركز رعاية اولية	بكالوريوس	2	2	2	2	2	0	2	2	2	2	2	2	0	3	3	3	2	2	2	2	0	1	0	4	3	0	0	0	2	2	2	2	2	4	3	2	1	0	0	3	2	0	0	0	0	2
28	انثى	مركز رعاية اولية	دبلوم	1	1	1	1	2	0	1	2	2	0	1	0	0	2	2	0	2	2	3	0	0	0	2	4	2	0	0	0	1	2	2	2	1	2	0	2	0	0	2	0	0	0	0	0	0	2
38	ذكر	مستشفى حكومي	بكالوريوس	2	2	2	2	2	2	2	4	4	2	2	2	1	2	2	4	2	2	1	2	0	1	1	4	2	1	0	0	1	2	2	2	2	2	2	2	2	2	2	2	2	2	2	1	1	1
46	ذكر	مستشفى حكومي	دبلوم	2	2	2	2	2	1	2	4	3	2	2	1	1	4	4	1	1	1	2	1	0	1	2	4	3	2	2	1	1	4	4	4	4	4	0	2	2	2	4	2	2	2	2	2	2	2
25	انثى	مستشفى حكومي	بكالوريوس	2	2	2	2	2	1	1	2	1	1	1	0	0	1	1	1	2	2	1	1	1	1	1	4	2	1	1	1	1	2	1	2	1	2	1	2	1	0	2	1	1	1	1	1	1	1
27	انثى	مستشفى حكومي	بكالوريوس	4	2	2	2	2	1	3	4	4	1	2	1	0	2	2	2	2	2	2	2	2	2	2	4	2	2	2	2	2	2	2	2	2	2	2	2	2	0	3	2	2	2	2	2	2	2
23	ذكر	مستشفى حكومي	بكالوريوس	2	2	2	1	2	1	3	4	3	1	1	1	0	2	2	1	2	2	1	2	1	1	1	4	2	1	1	1	1	2	2	2	2	2	0	2	1	0	0	0	0	0	0	0	0	2
